# Supplementary material for: Development and Validation of a Nomogram to Predict the Individual Future Stroke Risk for Adult Patients With Moyamoya Disease: A Multicenter Retrospective Cohort Study in China
Source: Front Neurol. 2021 May 13;12:669025. doi: 10.3389/fneur.2021.669025 (PMC8155507; doi:10.3389/fneur.2021.669025)
Supplement: Supplementary Table 1 — The original data of 450 adult patients with moyamoya disease. [file Table_1.XLSX]

## Sheet: Original data
Supplementary Table 1. The original data of 450 adult patients with moyamoya disease.
ID	Time	Status	Age_at_first_symptom	Age_at_baseline	Gender	Han_Ethnicity	Hypertension	Diabetes_mellitus	Hyperlipidemia	Active_smoking	Alcohol_consumption	Family_history_of_MMD	Past_history_of_stroke_or_TIA	mRS_score	Suzuki_stage	Type	Collateral_circulation	PCA_involvement	Clinical_manifestation	Intracranial_aneurysm	Treatment
1	14	0	50	50	0	1	1	0	0	1	0	0	0	1	3	1	1	0	2	0	2
2	16	0	47	47	0	1	0	0	1	1	1	0	0	4	3	2	1	0	3	0	2
3	14	0	47	47	1	1	1	0	1	1	1	0	0	0	3	1	1	0	3	0	2
4	11	0	49	49	0	1	0	1	0	0	0	0	0	2	1	1	0	0	3	0	2
5	16	0	48	48	0	1	0	0	0	1	0	0	0	0	4	1	2	1	3	0	2
6	63	1	57	57	0	1	1	1	0	1	0	0	1	5	3	1	1	0	3	0	2
7	65	1	41	41	1	1	1	0	1	0	0	1	1	2	3	1	1	0	3	0	2
8	61	0	29	29	1	1	1	0	0	0	0	0	1	3	3	1	1	0	3	0	2
9	38	0	61	62	0	1	1	0	0	1	1	0	0	3	3	1	1	0	3	0	2
10	33	1	60	60	1	1	1	1	0	0	0	0	0	3	3	1	1	0	3	0	1
11	24	0	18	20	1	1	0	0	0	0	0	0	0	0	3	1	1	0	2	0	2
12	24	0	44	45	0	1	1	0	1	0	0	0	0	1	4	1	2	1	2	0	2
13	16	0	55	55	1	1	1	1	0	0	0	0	0	5	3	1	1	0	3	0	2
14	13	0	41	41	1	1	1	1	0	0	0	0	0	3	1	1	0	0	3	0	2
15	12	0	43	48	1	1	0	0	1	0	1	0	0	4	3	1	1	0	1	0	2
16	54	0	50	50	1	1	1	0	0	0	0	0	1	1	1	1	0	0	3	0	2
17	20	0	44	46	1	1	1	0	1	0	0	0	0	1	5	1	2	1	3	0	2
18	18	0	28	30	1	1	0	0	0	0	0	0	0	3	3	1	1	0	1	0	1
19	19	0	50	56	1	1	1	0	0	0	0	0	0	3	4	1	2	1	3	0	1
20	17	0	47	54	1	1	1	0	1	0	0	0	0	1	3	1	1	0	4	1	1
21	16	1	32	32	0	1	0	0	1	0	0	1	0	1	4	1	2	1	3	0	2
22	12	0	53	53	0	1	1	0	0	0	0	0	0	1	3	1	1	0	3	0	2
23	5	1	39	39	0	1	0	0	0	0	0	0	0	3	3	1	1	0	3	1	1
24	43	0	32	32	1	1	0	0	0	0	0	0	0	5	3	1	1	0	2	0	1
25	23	0	46	46	0	1	0	1	1	1	0	0	0	2	4	1	2	1	5	0	1
26	22	0	25	25	1	1	0	0	1	0	0	0	0	5	3	1	1	0	2	0	1
27	79	0	44	44	1	1	1	1	1	0	0	0	0	4	4	1	2	1	3	0	1
28	10	0	31	31	0	1	1	0	1	1	1	0	0	4	2	2	1	0	2	0	1
29	11	0	44	45	1	1	0	0	0	0	0	0	0	4	3	2	1	0	1	0	1
30	64	0	59	59	1	1	0	0	0	0	0	0	0	2	3	1	1	0	4	0	1
31	28	0	24	35	1	1	0	0	0	0	0	0	0	1	2	1	1	0	4	0	1
32	47	0	37	39	1	1	0	0	0	0	0	0	0	4	1	1	0	0	1	1	1
33	12	0	47	48	1	1	0	0	0	0	0	0	0	1	3	1	1	0	2	1	1
34	50	1	22	22	1	1	0	0	0	0	0	0	0	2	3	1	1	0	3	0	1
35	84	1	24	26	1	1	0	0	0	0	0	0	0	1	3	1	1	0	5	0	1
36	62	0	34	34	1	1	0	0	0	0	0	0	0	1	2	1	1	0	5	0	1
37	25	0	36	36	1	1	0	0	0	0	0	0	0	1	3	2	1	0	6	0	1
38	83	0	47	47	1	1	0	0	0	0	0	0	1	1	4	1	2	1	5	0	3
39	16	0	46	46	1	1	0	0	0	0	0	0	1	1	4	1	2	1	5	0	1
40	56	1	38	39	0	1	0	0	1	0	0	0	0	2	1	1	0	0	5	0	1
41	65	0	43	43	1	1	0	0	0	0	0	0	0	2	3	1	1	0	6	1	1
42	41	0	38	41	1	1	1	0	0	0	0	0	0	5	3	1	1	0	5	0	1
43	12	0	57	57	1	1	1	1	0	0	0	0	0	5	1	1	0	0	6	1	1
44	45	0	47	47	1	1	0	0	0	0	0	0	0	5	3	1	1	0	5	0	1
45	12	0	50	50	0	1	0	0	0	0	0	0	0	4	3	1	1	0	5	0	1
46	64	0	51	51	1	1	0	0	1	0	0	0	0	5	3	1	1	0	6	0	1
47	74	1	46	46	1	1	1	0	0	0	0	0	1	1	3	1	1	0	5	0	1
48	73	0	24	24	1	1	0	1	0	0	0	0	0	1	3	2	1	0	6	0	1
49	31	1	35	35	1	1	1	1	0	0	0	0	0	0	3	1	1	0	6	0	1
50	36	0	56	56	1	1	1	0	1	0	0	0	0	0	3	2	1	0	6	1	1
51	83	0	36	36	0	1	0	0	0	1	0	0	0	0	3	1	1	0	5	0	1
52	74	1	45	49	0	1	1	0	1	1	1	1	0	2	3	1	1	0	5	0	1
53	43	0	50	50	0	1	1	0	0	0	1	0	0	0	3	2	1	0	5	0	1
54	47	0	58	58	0	1	0	0	0	1	1	0	0	0	4	2	2	1	6	0	1
55	40	0	60	60	1	1	1	0	0	0	0	0	0	0	3	1	1	0	5	0	1
56	30	0	66	66	0	1	1	0	1	0	0	0	0	1	3	2	1	0	5	0	1
57	25	1	45	45	1	1	0	1	0	0	0	1	0	4	3	1	1	0	5	0	1
58	22	1	54	54	1	1	1	1	0	0	0	0	0	1	3	1	1	0	6	1	1
59	21	0	51	51	0	1	0	0	0	1	1	0	0	3	3	1	1	0	5	0	1
60	12	0	53	53	0	1	0	0	0	1	1	0	0	0	4	2	2	1	5	1	1
61	12	0	45	45	1	1	1	0	1	0	0	0	0	1	1	1	0	0	5	0	1
62	23	0	36	36	0	1	0	0	0	0	0	0	0	2	4	1	2	1	5	1	1
63	64	1	56	56	0	1	1	0	0	1	1	1	0	1	5	1	2	1	3	0	2
64	19	0	42	43	1	1	0	0	0	0	0	0	0	4	3	1	1	0	3	0	3
65	16	0	43	43	0	0	1	0	1	1	0	0	0	2	3	1	1	0	3	0	2
66	75	0	58	58	0	1	0	0	0	0	0	0	0	0	3	1	1	0	4	0	2
67	82	0	20	20	0	1	0	0	0	1	1	0	0	0	3	1	1	0	3	0	2
68	80	0	45	46	1	1	0	0	0	0	0	1	0	1	3	1	1	0	1	0	3
69	76	0	37	37	1	1	1	0	0	0	0	0	0	0	3	1	1	0	1	0	1
70	12	0	42	52	1	1	1	1	0	0	0	0	0	1	3	1	1	0	2	0	2
71	76	0	27	27	0	1	0	0	0	1	1	0	0	0	3	1	1	0	2	1	1
72	68	0	51	51	0	1	1	1	0	1	0	0	0	0	3	1	1	0	4	0	2
73	66	0	40	40	1	1	0	0	0	0	0	0	0	0	3	1	1	0	4	0	1
74	61	0	38	38	0	0	0	0	0	0	0	0	0	2	3	2	1	0	1	1	3
75	44	1	33	33	0	1	0	0	0	1	1	0	0	0	3	1	1	0	3	0	1
76	29	0	49	49	1	1	0	0	0	0	0	0	0	0	3	2	1	0	4	0	2
77	25	0	68	68	1	1	0	0	0	0	0	0	0	5	3	1	1	0	6	1	3
78	19	0	43	53	1	1	1	0	0	0	0	0	0	5	3	1	1	0	3	0	2
79	31	1	38	39	1	1	0	0	0	0	0	1	0	2	3	1	1	0	3	0	1
80	29	0	48	48	0	1	0	1	0	1	0	0	0	0	3	2	1	0	2	0	2
81	28	0	59	60	0	1	1	0	0	1	0	0	0	0	3	1	1	0	2	0	2
82	21	0	52	53	1	1	0	0	0	0	0	0	0	1	3	1	1	0	1	0	2
83	12	0	51	51	0	1	1	0	0	0	0	0	0	1	3	1	1	0	5	0	1
84	12	0	44	44	1	1	0	0	0	0	0	0	0	2	3	2	1	0	3	0	2
85	12	0	36	36	1	1	0	0	0	0	0	0	1	3	3	1	1	0	3	0	1
86	6	1	48	48	1	1	0	0	0	0	0	0	1	0	3	1	1	0	3	0	1
87	43	0	53	54	1	1	0	0	0	0	0	0	0	2	3	1	1	0	2	0	2
88	49	0	56	58	0	1	1	0	0	1	1	0	1	0	3	1	1	0	5	0	1
89	68	0	45	46	1	1	1	0	0	0	0	0	1	2	3	1	1	0	3	0	2
90	27	0	41	41	0	1	0	0	0	1	0	0	0	0	2	1	1	0	6	0	3
91	48	0	43	43	1	1	0	0	0	0	0	0	0	1	4	1	2	1	6	0	1
92	48	0	63	63	0	1	0	0	0	0	0	0	0	1	3	2	1	0	5	0	1
93	56	0	48	49	0	1	0	0	0	0	0	0	1	1	3	1	1	0	3	0	3
94	56	0	46	46	0	1	1	0	1	1	1	0	0	1	3	2	1	0	5	0	3
95	60	1	45	46	0	1	0	0	0	0	0	0	0	2	3	1	1	0	5	1	1
96	59	0	43	43	0	1	0	1	0	0	0	0	0	3	3	1	1	0	3	0	2
97	39	0	57	57	0	1	1	1	0	1	1	0	0	4	4	1	2	1	3	0	2
98	32	0	43	44	0	1	1	0	0	0	0	0	0	0	4	1	2	1	1	0	3
99	41	0	69	71	1	1	0	0	0	1	0	0	1	0	3	1	1	0	3	0	1
100	32	0	63	63	0	1	1	1	0	1	1	0	0	0	3	1	1	0	2	0	2
101	14	0	46	46	0	1	1	1	0	0	0	0	0	0	3	2	1	0	5	0	3
102	67	0	38	38	0	1	0	0	0	0	0	0	0	0	3	2	1	0	1	0	1
103	25	0	55	55	1	1	0	0	0	0	0	0	0	0	3	1	1	0	5	0	1
104	64	1	26	56	1	1	0	0	1	0	0	0	1	0	2	2	1	0	3	0	1
105	74	1	36	36	1	1	0	0	0	0	0	0	0	0	3	1	1	0	6	0	1
106	43	0	55	55	0	1	0	0	0	1	0	0	0	0	4	1	2	1	3	0	2
107	26	1	25	41	0	1	1	0	0	0	0	0	1	0	3	1	1	0	3	0	1
108	14	0	52	53	1	1	1	0	0	0	0	0	0	0	5	1	2	1	1	0	3
109	64	0	48	48	0	1	1	1	0	0	1	0	0	1	3	2	1	0	2	0	2
110	72	1	37	41	1	1	0	1	0	0	0	1	1	0	3	1	1	0	2	0	3
111	41	1	35	35	1	1	0	0	0	0	0	1	0	0	3	1	1	0	1	0	1
112	72	0	42	42	0	1	0	0	0	0	0	0	0	0	3	2	1	0	2	0	2
113	21	0	55	55	1	1	1	0	0	0	0	0	0	3	3	1	1	0	6	1	1
114	55	0	56	56	1	1	1	0	0	0	0	0	0	0	4	1	2	1	5	0	1
115	53	0	52	52	1	1	1	0	0	0	0	0	0	1	3	1	1	0	3	0	2
116	55	0	44	44	0	1	0	0	0	0	0	0	0	1	3	2	1	0	3	0	2
117	12	0	30	30	1	1	1	0	0	0	0	0	0	1	3	2	1	0	5	0	3
118	33	0	43	43	1	1	0	1	0	0	0	0	1	2	4	1	2	1	3	0	2
119	19	0	53	53	0	1	0	1	1	1	1	0	0	1	4	1	2	1	3	0	2
120	45	0	44	46	1	1	0	0	0	0	0	0	0	1	3	2	1	0	5	0	3
121	23	0	49	50	1	1	0	0	0	0	0	1	0	2	3	1	1	0	5	1	1
122	47	0	49	49	0	1	0	0	0	1	1	0	0	5	3	1	1	0	2	0	3
123	58	1	40	41	0	1	0	0	0	0	0	1	1	1	3	1	1	0	3	0	2
124	12	0	64	64	1	1	0	0	0	0	0	0	0	4	4	1	2	1	3	0	2
125	28	0	47	47	1	1	0	1	0	0	0	0	0	1	3	1	1	0	3	0	1
126	63	0	22	24	1	1	0	0	0	0	0	0	0	1	3	1	1	0	1	0	3
127	74	0	44	45	1	1	1	0	0	0	0	0	1	3	5	1	2	1	1	0	1
128	44	0	46	48	1	1	1	1	0	1	1	0	0	2	3	2	1	0	2	1	3
129	30	0	53	53	1	1	0	0	0	0	0	0	0	2	3	1	1	0	5	0	1
130	31	0	50	50	0	1	1	0	0	1	1	0	0	1	3	2	1	0	2	0	2
131	25	0	43	43	0	1	0	0	0	1	0	0	0	1	3	2	1	0	6	1	1
132	25	0	44	44	1	1	0	0	0	0	0	0	0	2	3	1	1	0	2	0	2
133	63	0	48	48	0	1	1	0	0	0	0	0	0	2	3	2	1	0	2	0	2
134	64	0	41	41	1	1	0	0	0	0	0	0	0	2	3	2	1	0	5	0	3
135	19	0	52	52	0	1	0	1	0	1	1	0	0	1	3	2	1	0	3	0	2
136	28	0	28	35	0	1	0	0	0	0	0	0	1	1	3	2	1	0	1	0	3
137	70	0	26	26	0	1	0	0	0	0	0	0	0	2	5	1	2	1	1	0	1
138	32	0	43	43	1	1	0	0	0	0	0	0	0	5	3	1	1	0	5	1	3
139	25	0	38	58	1	1	0	0	0	0	0	1	0	2	4	1	2	1	2	0	3
140	19	0	28	30	0	1	1	0	0	0	0	0	0	1	4	1	2	1	1	0	3
141	15	0	63	63	1	1	1	0	0	0	0	0	0	2	3	2	1	0	6	0	1
142	42	0	46	46	0	1	0	0	0	0	0	0	0	3	3	2	1	0	3	0	2
143	23	0	38	38	0	1	1	0	0	1	0	0	0	1	3	1	1	0	1	1	3
144	52	1	47	47	1	1	1	1	0	0	0	0	0	3	3	1	1	0	5	0	1
145	27	0	51	51	0	1	1	0	0	1	0	0	0	0	3	1	1	0	5	1	1
146	30	0	41	43	0	1	0	0	0	1	1	0	0	1	3	1	1	0	2	0	3
147	47	0	51	51	0	1	0	0	1	1	1	0	0	1	3	1	1	0	3	0	2
148	29	0	39	40	0	1	0	0	0	1	1	0	1	1	5	1	2	1	2	0	3
149	49	0	47	47	1	1	0	0	0	0	0	0	0	1	5	1	2	1	5	0	3
150	13	0	35	35	0	1	0	0	0	1	1	0	0	1	3	1	1	0	5	0	1
151	48	0	43	43	0	1	0	0	0	0	0	0	0	2	3	2	1	0	2	0	3
152	70	0	40	40	0	1	0	0	0	0	0	0	0	1	3	1	1	0	2	0	3
153	17	0	41	41	0	1	1	0	0	1	1	0	0	1	3	1	1	0	3	0	2
154	14	0	36	36	1	1	0	0	0	0	0	0	0	1	3	2	1	0	1	0	1
155	54	1	40	40	1	1	0	0	0	0	0	0	1	1	4	1	2	1	5	0	1
156	51	0	48	48	1	1	0	0	0	0	0	0	1	5	3	1	1	0	5	0	3
157	24	0	31	31	1	0	0	1	0	0	0	0	0	2	3	2	1	0	6	0	3
158	26	0	40	40	0	1	0	0	0	1	0	0	0	0	3	2	1	0	5	0	3
159	42	0	28	29	1	1	0	0	0	0	0	0	1	1	3	1	1	0	1	0	3
160	41	0	31	31	1	1	0	0	0	0	0	0	0	5	3	1	1	0	5	0	1
161	14	0	52	63	1	1	1	0	0	0	0	0	0	1	4	1	2	1	2	0	2
162	68	0	24	25	0	1	0	0	0	0	0	0	0	1	3	1	1	0	2	0	3
163	32	0	29	29	1	1	0	0	0	0	0	0	0	0	3	2	1	0	2	0	1
164	15	0	48	48	1	1	0	0	0	0	0	0	0	4	5	1	2	1	5	1	1
165	61	0	49	49	1	1	0	0	0	0	0	0	0	1	3	2	1	0	5	0	1
166	42	1	48	48	1	1	0	0	0	0	0	0	0	3	3	1	1	0	5	0	1
167	24	0	31	31	1	1	0	0	0	0	0	0	0	1	3	1	1	0	2	1	3
168	20	0	42	42	1	1	0	0	0	0	0	0	0	5	3	1	1	0	5	0	1
169	13	0	55	55	1	1	0	1	0	0	0	0	1	1	4	1	2	1	5	0	3
170	69	0	46	46	0	1	1	1	0	1	0	0	0	1	3	1	1	0	2	0	2
171	21	0	36	36	0	1	0	0	0	0	0	0	1	1	5	1	2	1	6	1	3
172	48	0	52	52	1	1	0	0	0	0	0	0	0	2	3	2	1	0	5	0	1
173	29	0	47	47	0	1	0	0	0	0	0	0	0	1	4	1	2	1	5	0	1
174	66	0	52	52	1	1	0	0	0	0	0	0	0	2	6	1	0	1	2	0	1
175	25	0	76	76	1	1	1	1	1	0	0	0	0	1	3	1	1	0	3	0	2
176	32	0	43	43	0	1	1	1	0	0	0	1	0	2	5	1	2	1	5	0	3
177	30	0	48	48	1	1	0	0	0	0	0	0	0	3	5	1	2	1	5	0	1
178	29	0	41	41	0	1	1	0	0	0	0	0	0	2	3	1	1	0	3	0	3
179	13	0	67	67	1	1	0	1	0	0	0	0	1	0	4	1	2	1	3	0	3
180	21	0	29	31	1	1	0	0	0	0	0	0	0	0	5	1	2	1	5	0	3
181	19	0	38	38	1	1	0	0	0	0	0	0	0	1	3	1	1	0	5	0	1
182	16	0	34	35	0	1	0	0	0	0	0	0	0	1	4	1	2	1	6	1	1
183	14	0	48	48	0	1	1	0	0	0	0	0	0	1	4	1	2	1	3	0	3
184	12	0	26	26	1	1	0	0	0	0	0	0	0	5	5	1	2	1	5	0	1
185	12	0	36	38	1	1	0	0	0	0	0	0	1	5	4	1	2	1	3	1	2
186	72	1	25	27	1	1	0	0	0	0	0	1	1	1	3	1	1	0	3	0	3
187	69	0	39	43	0	1	0	0	1	0	0	0	0	4	1	1	0	0	1	0	1
188	65	0	20	26	0	1	0	0	0	0	0	0	0	1	2	1	1	0	3	0	1
189	51	0	27	27	1	1	0	0	0	0	0	0	1	1	3	1	1	0	3	0	3
190	20	1	57	57	1	1	1	1	0	0	0	0	0	1	3	1	1	0	3	0	1
191	19	0	44	44	1	1	0	0	0	0	0	0	0	4	3	1	1	0	3	0	2
192	12	0	58	63	0	1	1	1	1	1	1	0	0	5	4	1	2	1	2	0	1
193	6	1	55	55	0	1	0	0	0	0	0	0	0	1	3	1	1	0	3	0	1
194	5	1	46	58	1	1	1	0	0	0	0	1	1	3	2	1	1	0	3	0	1
195	12	0	20	26	0	1	0	0	0	0	0	0	0	5	2	1	1	0	2	0	1
196	75	1	43	43	1	1	0	0	0	0	0	0	1	5	3	1	1	0	6	0	1
197	66	0	22	22	1	1	0	0	0	0	0	0	0	4	3	1	1	0	6	0	1
198	12	0	29	30	1	1	1	0	0	0	0	0	0	3	3	1	1	0	3	0	3
199	24	0	66	67	0	1	0	0	0	1	1	0	0	4	3	1	1	0	1	0	3
200	47	0	45	45	1	1	0	0	0	0	0	0	0	4	3	1	1	0	6	0	3
201	37	0	39	39	0	1	0	0	0	0	0	0	0	3	3	1	1	0	5	0	3
202	30	0	63	63	1	1	1	0	0	0	0	0	0	2	2	1	1	0	1	0	3
203	26	0	47	47	1	1	0	0	0	0	0	0	0	4	3	1	1	0	6	0	3
204	26	0	35	43	1	1	0	0	0	0	0	0	0	4	1	1	0	0	1	0	3
205	25	0	51	51	1	1	0	0	0	0	0	0	0	0	3	1	1	0	2	1	3
206	23	0	33	34	1	1	0	0	0	0	0	0	0	1	3	1	1	0	1	0	3
207	19	0	64	64	0	1	0	0	0	0	0	0	0	0	3	1	1	0	2	0	3
208	19	0	44	44	1	1	0	0	0	0	0	0	0	1	3	1	1	0	1	0	3
209	16	0	41	42	1	1	0	0	0	0	0	0	1	1	4	1	2	1	3	0	3
210	14	0	52	52	0	1	1	0	0	0	0	0	0	0	3	1	1	0	2	0	3
211	13	0	62	62	1	1	0	0	0	0	0	0	0	4	2	1	1	0	2	0	3
212	13	0	34	34	1	1	0	0	0	0	0	0	1	2	4	1	2	1	6	0	3
213	13	0	52	52	1	1	0	1	0	0	0	0	0	0	4	1	2	1	3	0	3
214	8	1	53	53	0	1	0	0	0	0	0	0	0	1	3	1	1	0	6	0	3
215	12	0	54	54	1	1	0	0	0	0	0	0	0	1	3	1	1	0	5	0	3
216	12	0	37	37	0	1	0	0	0	0	0	0	0	0	2	1	1	0	3	0	3
217	12	0	29	29	1	1	0	0	0	0	0	0	0	1	1	1	0	0	2	0	3
218	12	0	26	26	1	1	1	0	0	0	0	0	0	0	4	1	2	1	2	0	3
219	12	0	28	38	1	1	0	0	0	0	0	0	0	0	2	1	1	0	4	0	3
220	40	0	53	53	1	1	0	0	0	0	0	0	0	1	3	1	1	0	3	0	3
221	48	0	34	35	1	1	0	0	0	0	0	0	0	0	3	1	1	0	6	0	3
222	24	0	71	71	0	1	0	0	0	0	0	0	0	1	3	1	1	0	4	0	3
223	34	0	22	22	0	1	0	0	0	0	0	0	0	1	3	1	1	0	3	0	3
224	40	0	46	46	0	1	0	0	0	1	0	0	0	1	3	1	1	0	3	0	1
225	36	0	64	64	0	1	0	0	0	0	0	0	0	0	3	1	1	0	6	0	1
226	39	0	53	53	0	1	0	0	0	1	1	0	0	1	3	1	1	0	6	0	1
227	40	0	40	40	0	1	1	1	0	1	0	0	0	1	3	1	1	0	6	0	1
228	39	0	54	54	1	1	0	0	0	0	0	0	0	1	3	1	1	0	1	0	1
229	39	1	52	52	0	1	0	0	0	1	1	0	0	1	3	1	1	0	5	0	1
230	39	0	56	56	1	1	1	0	0	0	0	0	0	1	3	1	1	0	3	0	1
231	38	0	59	59	0	1	1	0	0	1	0	0	0	1	3	1	1	0	5	0	3
232	39	0	57	57	0	1	0	0	0	1	0	0	0	1	3	1	1	0	1	0	1
233	38	0	63	63	0	1	1	0	0	1	1	0	0	1	3	1	1	0	6	0	1
234	39	0	62	62	0	1	1	0	0	1	0	0	0	1	3	1	1	0	6	0	1
235	39	0	49	49	1	1	1	1	0	0	0	0	0	1	3	1	1	0	6	0	3
236	39	0	32	32	0	1	1	0	0	0	0	0	0	4	3	1	1	0	4	0	3
237	39	0	52	52	0	1	1	0	0	0	0	0	0	1	3	1	1	0	6	0	3
238	38	0	43	43	1	1	1	0	0	1	1	1	0	1	3	1	1	0	3	0	3
239	38	1	45	45	1	1	1	0	0	1	0	0	0	1	3	1	1	0	6	1	1
240	38	0	42	42	0	1	0	0	0	1	1	0	0	1	3	1	1	0	5	0	1
241	38	0	45	45	0	1	0	0	0	0	0	0	0	1	3	1	1	0	6	0	1
242	37	0	50	50	1	1	0	0	0	0	0	0	0	2	3	1	1	0	6	0	1
243	41	0	59	59	1	1	0	0	0	0	0	0	0	1	3	1	1	0	6	0	1
244	38	0	42	42	0	1	0	0	0	0	0	0	0	1	3	1	1	0	3	0	3
245	38	0	55	57	0	1	1	0	0	1	1	0	0	1	3	1	1	0	3	0	3
246	37	0	44	44	1	1	1	0	0	0	0	0	0	1	3	1	1	0	2	0	1
247	38	1	36	37	0	1	0	0	0	0	0	1	0	1	3	1	1	0	5	0	3
248	37	0	65	65	0	1	1	0	0	1	0	0	0	1	3	1	1	0	3	0	1
249	12	0	46	46	0	1	0	0	0	1	1	0	0	1	3	1	1	0	5	0	3
250	37	0	62	62	1	1	1	0	0	1	0	0	0	1	3	1	1	0	6	0	1
251	37	0	59	59	1	1	0	0	0	0	0	0	0	2	3	1	1	0	6	0	3
252	37	0	35	35	0	1	1	0	0	0	0	0	0	1	3	1	1	0	5	0	1
253	37	0	67	67	0	1	1	0	0	1	1	0	0	1	3	1	1	0	2	0	1
254	37	0	56	56	0	1	1	0	0	1	1	0	0	1	3	1	1	0	2	0	1
255	37	0	28	28	0	1	0	0	0	1	0	0	0	1	3	1	1	0	2	0	1
256	42	0	47	47	1	1	0	0	0	0	0	0	0	1	3	1	1	0	5	0	1
257	37	0	38	38	0	1	1	0	0	1	1	0	0	1	3	1	1	0	6	0	3
258	37	0	44	44	1	1	0	0	0	0	0	0	0	1	3	1	1	0	5	0	1
259	37	0	52	52	0	1	1	0	0	0	0	0	0	1	3	1	1	0	6	0	3
260	37	0	63	63	0	1	0	0	0	1	1	0	0	1	3	1	1	0	5	0	1
261	37	0	50	50	0	1	1	0	0	1	0	0	0	1	3	1	1	0	2	0	3
262	36	0	54	54	1	1	1	0	0	0	0	0	0	1	3	1	1	0	3	0	3
263	36	0	28	36	1	1	1	0	0	0	0	0	0	1	3	1	1	0	1	0	1
264	37	0	32	37	0	1	0	0	0	1	0	0	0	1	3	1	1	0	3	0	2
265	36	0	49	49	0	1	0	0	0	0	1	0	0	1	3	1	1	0	6	0	1
266	37	0	44	44	0	1	0	0	0	0	0	0	0	1	3	1	1	0	5	0	1
267	37	0	48	48	1	1	1	0	0	0	0	0	0	1	3	1	1	0	5	1	1
268	36	0	66	66	1	1	1	0	0	0	0	0	0	1	3	1	1	0	6	0	1
269	36	0	53	53	1	1	1	0	0	0	0	0	0	1	3	1	1	0	1	1	1
270	36	0	54	55	0	1	1	0	0	1	1	0	0	1	3	1	1	0	3	0	3
271	36	0	47	47	0	1	0	0	0	1	1	0	0	1	3	1	1	0	3	0	1
272	36	0	65	65	0	1	0	0	0	1	0	0	0	1	3	1	1	0	3	0	3
273	36	0	56	56	1	1	1	0	0	0	0	0	0	1	3	1	1	0	6	1	1
274	37	0	53	53	0	1	1	1	0	0	1	0	0	1	3	1	1	0	6	0	1
275	36	0	50	50	0	1	0	0	0	0	0	0	0	1	3	1	1	0	3	0	2
276	36	0	51	51	1	1	0	1	0	1	1	0	0	1	3	1	1	0	6	0	1
277	36	0	38	38	0	1	1	0	0	0	0	0	0	2	3	1	1	0	5	0	1
278	36	0	56	56	0	1	1	1	0	1	1	0	0	1	3	1	1	0	6	0	1
279	35	0	40	46	0	1	0	0	0	1	0	0	0	1	3	1	1	0	1	0	1
280	35	0	44	44	0	1	0	0	0	0	0	0	0	1	3	1	1	0	6	0	1
281	36	0	50	50	1	1	0	0	0	0	0	0	0	1	3	1	1	0	3	0	3
282	35	0	41	41	0	1	1	0	0	1	1	0	0	1	3	1	1	0	3	1	3
283	36	0	31	31	1	1	0	0	0	0	0	0	0	1	3	1	1	0	2	0	3
284	36	0	52	53	1	1	0	0	0	0	0	0	0	2	3	1	1	0	3	0	3
285	35	0	23	23	0	1	0	0	0	0	0	0	0	1	3	1	1	0	1	0	3
286	35	0	60	61	0	1	0	0	0	1	1	0	0	1	3	1	1	0	2	0	3
287	35	0	50	50	1	1	0	0	0	1	0	0	0	2	3	1	1	0	6	0	3
288	47	0	44	44	1	1	0	0	0	0	0	0	0	1	3	1	1	0	5	0	3
289	34	0	66	66	0	1	1	0	0	1	1	0	0	1	3	1	1	0	3	1	1
290	34	0	31	31	0	1	1	0	0	1	0	0	0	1	3	1	1	0	3	0	1
291	34	0	69	69	0	1	1	0	0	0	0	0	0	1	3	1	1	0	5	0	1
292	12	0	44	44	1	1	0	0	0	0	0	0	0	1	3	1	1	0	5	0	1
293	34	0	57	57	1	1	0	1	0	0	0	0	0	1	3	1	1	0	3	0	1
294	34	0	48	48	0	1	0	0	0	0	0	0	0	1	3	1	1	0	5	0	1
295	34	0	39	46	1	1	0	0	0	0	0	0	0	1	3	1	1	0	3	0	1
296	34	0	46	46	0	1	0	0	0	0	1	0	0	1	3	1	1	0	6	0	1
297	34	0	43	45	0	1	1	1	0	0	1	1	0	2	3	1	1	0	2	0	1
298	42	0	47	47	1	1	1	0	0	0	0	0	0	1	3	1	1	0	5	0	1
299	33	0	54	54	0	1	0	0	0	0	0	0	0	1	3	1	1	0	6	0	1
300	33	0	52	52	0	1	0	0	0	1	1	0	0	1	3	1	1	0	6	0	1
301	41	0	49	49	0	1	1	0	0	1	1	0	0	1	3	1	1	0	4	0	1
302	34	0	28	29	1	1	0	0	0	0	0	0	0	1	3	1	1	0	3	0	1
303	34	0	42	42	1	1	1	0	0	0	0	0	0	1	3	1	1	0	4	0	1
304	34	1	49	50	0	1	0	0	0	1	0	0	0	1	3	1	1	0	6	0	1
305	45	0	32	32	0	1	1	0	0	0	1	0	0	1	3	1	1	0	3	0	3
306	33	0	63	63	0	1	1	0	0	1	0	0	0	1	3	1	1	0	2	0	1
307	33	0	70	70	0	1	1	0	0	1	1	0	0	1	3	1	1	0	5	1	3
308	33	0	45	45	1	1	1	0	0	0	0	0	0	1	3	1	1	0	3	0	1
309	33	0	51	51	0	0	1	0	0	0	0	0	0	1	3	1	1	0	6	0	1
310	34	0	56	56	0	1	1	0	0	1	1	0	0	1	3	1	1	0	5	0	3
311	32	1	53	53	0	1	0	0	0	0	1	0	1	1	3	1	1	0	5	0	1
312	32	0	64	64	0	1	0	0	0	1	1	1	0	1	3	1	1	0	6	0	3
313	32	0	59	59	1	1	1	0	0	0	0	0	0	1	3	1	1	0	6	1	1
314	32	0	60	60	1	1	0	0	0	1	0	0	0	1	3	1	1	0	6	0	1
315	33	0	56	56	0	1	0	0	0	1	1	0	0	1	3	1	1	0	3	0	1
316	33	0	40	40	0	1	0	0	0	0	0	0	0	1	3	1	1	0	5	0	3
317	32	0	30	30	1	1	0	0	0	0	0	0	0	1	3	1	1	0	3	0	1
318	32	0	55	55	1	1	1	0	0	0	0	0	0	1	3	1	1	0	5	0	3
319	32	0	46	46	1	1	1	1	0	0	0	0	0	1	3	1	1	0	3	0	3
320	32	0	53	53	1	1	1	0	0	0	0	0	0	1	3	1	1	0	3	1	1
321	32	0	61	62	0	1	0	0	0	1	1	0	0	2	3	1	1	0	2	0	1
322	32	0	59	59	1	1	1	0	0	1	0	0	0	1	3	1	1	0	2	0	1
323	32	0	56	56	1	1	0	0	0	0	0	0	0	1	3	1	1	0	5	0	1
324	32	0	56	56	1	1	1	0	0	0	0	1	0	1	3	1	1	0	3	0	1
325	33	0	68	68	1	1	0	0	0	0	0	0	0	1	3	1	1	0	5	0	1
326	32	0	46	46	1	1	1	0	0	1	0	0	0	1	3	1	1	0	5	0	1
327	31	0	52	52	0	1	0	0	0	0	0	0	0	1	3	1	1	0	5	0	1
328	31	0	40	41	0	1	0	0	0	1	1	0	0	2	3	1	1	0	3	0	1
329	31	0	58	59	0	1	0	0	0	0	0	0	0	1	3	1	1	0	1	0	1
330	32	0	38	39	1	1	0	0	0	0	1	0	0	1	3	1	1	0	3	0	1
331	31	0	49	50	0	1	1	0	0	1	0	1	0	1	3	1	1	0	1	0	1
332	31	0	52	52	0	1	1	0	0	1	0	0	0	1	3	1	1	0	6	1	3
333	31	0	36	36	1	1	0	0	0	0	0	1	0	2	3	1	1	0	1	0	1
334	31	0	35	35	1	0	0	0	1	1	0	0	0	1	3	1	1	0	5	0	1
335	31	0	57	57	1	1	1	0	0	1	0	0	0	2	3	1	1	0	6	1	3
336	31	0	41	41	1	1	0	0	0	0	0	0	0	1	3	1	1	0	6	0	1
337	31	0	59	59	0	1	1	1	0	1	0	0	0	1	3	1	1	0	3	1	1
338	35	0	23	23	0	1	0	0	0	0	0	0	0	1	3	1	1	0	3	0	1
339	32	0	42	42	1	1	0	0	0	0	0	0	0	1	3	1	1	0	1	0	1
340	30	0	58	62	0	1	0	0	0	1	1	0	0	1	3	1	1	0	6	0	3
341	30	0	69	69	0	1	0	1	0	1	1	0	0	1	3	1	1	0	6	0	1
342	30	0	31	32	0	1	1	0	0	0	0	0	0	1	3	1	1	0	2	0	1
343	30	0	35	35	0	1	0	0	0	0	0	0	0	1	3	1	1	0	3	0	1
344	30	0	72	72	1	1	1	0	0	0	0	0	0	2	3	1	1	0	6	0	3
345	30	0	49	49	0	1	0	0	0	1	0	0	0	1	3	1	1	0	5	0	1
346	30	0	46	46	0	1	1	1	0	1	1	0	0	1	3	1	1	0	3	0	1
347	30	0	46	47	1	1	0	0	1	0	0	0	0	1	3	1	1	0	1	0	1
348	30	0	47	47	1	1	0	0	0	0	0	0	0	1	3	1	1	0	3	0	3
349	30	0	59	59	0	1	0	0	0	1	1	0	0	1	3	1	1	0	5	0	1
350	30	0	60	60	1	1	1	0	0	0	0	0	0	1	3	1	1	0	5	0	3
351	25	0	50	50	1	1	0	0	0	0	0	0	0	1	3	1	1	0	1	0	1
352	30	0	65	65	1	1	0	0	0	0	0	0	0	1	3	1	1	0	2	0	1
353	31	0	64	64	0	1	1	1	0	1	1	0	0	1	3	1	1	0	3	0	1
354	29	0	39	39	1	1	1	0	0	1	0	0	0	1	3	1	1	0	6	1	1
355	29	0	54	54	0	1	1	0	0	1	1	0	0	1	3	1	1	0	5	1	1
356	31	0	43	43	1	1	0	0	0	0	0	0	0	1	3	1	1	0	3	0	1
357	30	0	56	56	1	1	0	0	0	0	0	0	0	1	3	1	1	0	3	0	1
358	29	0	76	76	0	1	0	0	0	1	0	0	0	1	3	1	1	0	6	0	3
359	29	0	53	54	1	1	0	0	0	0	0	0	0	1	3	1	1	0	5	0	3
360	29	0	34	44	1	0	0	0	0	0	0	0	0	1	3	1	1	0	1	0	1
361	29	0	50	50	1	1	0	0	0	0	0	0	0	1	3	1	1	0	3	0	1
362	29	0	54	54	1	1	1	0	0	0	0	0	0	1	3	1	1	0	5	0	1
363	29	0	29	29	0	1	1	1	0	0	0	0	0	1	3	1	1	0	5	0	3
364	30	0	50	50	1	1	1	1	0	1	0	0	0	1	3	1	1	0	3	0	1
365	28	0	43	43	0	1	1	1	0	1	1	0	0	1	3	1	1	0	3	0	1
366	29	0	55	55	1	1	1	0	0	1	0	0	0	1	3	1	1	0	6	0	1
367	28	1	60	60	0	1	0	0	0	1	1	0	1	1	3	1	1	0	6	0	3
368	28	0	49	49	1	1	0	0	0	0	0	0	0	1	3	1	1	0	6	1	1
369	28	0	55	55	0	1	0	0	0	1	1	0	0	1	3	1	1	0	5	0	1
370	29	0	71	71	1	1	1	0	0	1	0	0	0	1	3	1	1	0	6	0	1
371	28	0	61	61	0	1	1	0	0	1	1	0	0	1	3	1	1	0	6	0	1
372	28	0	63	63	0	1	1	0	0	1	1	0	0	1	3	1	1	0	3	0	1
373	28	0	46	46	0	1	1	1	0	1	0	0	0	1	3	1	1	0	3	0	1
374	28	0	19	20	0	1	0	0	0	0	0	0	0	1	3	1	1	0	1	0	2
375	28	0	66	67	0	1	1	1	0	1	1	0	0	1	3	1	1	0	2	0	1
376	68	0	31	31	1	1	0	0	0	1	1	0	0	1	3	1	1	0	1	0	1
377	60	0	39	39	1	1	0	0	0	1	1	0	0	1	3	1	1	0	5	0	1
378	38	0	44	44	0	1	0	0	0	0	0	0	0	1	3	1	1	0	5	1	3
379	31	0	54	54	0	1	0	0	0	0	0	0	0	1	4	1	2	1	5	0	1
380	23	1	26	27	0	1	0	0	0	0	0	1	0	1	2	1	1	0	5	0	1
381	21	0	63	66	1	1	1	0	0	0	0	0	0	1	1	1	0	0	2	0	3
382	13	0	56	56	1	1	0	0	0	1	1	0	0	1	4	1	2	1	5	0	1
383	12	0	50	50	1	1	0	0	0	1	0	0	0	1	3	1	1	0	5	0	1
384	12	0	52	52	0	1	0	0	0	0	0	0	0	1	2	1	1	0	5	0	1
385	70	0	51	51	1	1	0	0	0	1	1	0	0	2	3	1	1	0	5	0	1
386	70	0	39	39	0	1	0	0	0	0	0	0	0	2	3	1	1	0	6	1	1
387	64	0	51	51	0	1	0	0	0	0	1	0	0	1	3	1	1	0	1	0	1
388	57	0	58	58	0	1	0	0	0	0	0	0	0	1	3	1	1	0	5	0	1
389	48	0	45	45	0	1	1	0	0	0	0	0	0	1	3	1	1	0	5	0	3
390	54	0	43	43	1	1	0	0	0	0	0	0	0	1	5	1	2	1	2	0	3
391	41	0	66	66	1	1	1	0	1	1	0	0	0	1	4	1	2	1	5	0	1
392	40	0	45	48	0	1	0	0	1	0	0	0	0	2	3	1	1	0	5	0	1
393	45	0	67	67	1	1	0	0	0	1	1	0	0	1	4	1	2	1	5	0	1
394	42	0	52	52	0	1	0	0	1	0	0	0	0	1	3	1	1	0	5	0	1
395	37	0	50	50	1	1	0	0	0	1	1	0	0	1	3	1	1	0	5	0	1
396	35	0	36	36	0	1	0	1	0	0	0	0	0	1	3	1	1	0	5	0	3
397	37	0	48	48	1	1	1	0	1	1	1	0	0	2	3	1	1	0	5	0	1
398	32	0	43	43	0	1	0	0	0	0	0	0	0	1	4	1	2	1	2	0	1
399	31	0	19	19	1	1	0	0	0	0	0	0	0	1	4	1	2	1	1	0	1
400	36	0	63	63	0	1	1	0	1	0	0	0	0	2	4	1	2	1	6	0	1
401	29	0	45	45	0	1	0	0	0	0	0	0	0	2	3	1	1	0	6	1	1
402	30	0	38	38	1	1	0	0	1	0	0	0	0	2	3	1	1	0	5	0	3
403	34	0	32	32	1	1	0	0	0	0	0	0	0	2	3	1	1	0	2	0	1
404	34	0	55	55	0	1	0	0	0	0	0	0	0	1	4	1	2	1	5	0	1
405	25	0	44	44	0	1	0	0	0	0	0	0	0	1	4	1	2	1	5	0	1
406	16	0	22	22	1	1	0	0	0	0	0	0	0	2	3	1	1	0	1	0	1
407	15	0	43	43	0	1	1	0	0	0	0	0	0	1	3	1	1	0	2	0	1
408	16	0	41	41	1	1	0	0	0	1	1	0	0	2	3	1	1	0	2	0	1
409	19	0	41	41	1	1	0	0	0	0	1	0	0	1	3	1	1	0	2	0	1
410	20	0	66	66	1	1	1	0	0	0	0	0	0	1	1	1	0	0	2	0	2
411	19	0	52	53	0	1	0	0	0	0	0	0	0	1	3	1	1	0	5	1	1
412	20	0	45	45	1	1	0	1	1	1	0	0	0	1	3	1	1	0	5	0	1
413	16	0	53	53	0	1	0	0	0	0	0	0	0	1	4	1	2	1	5	0	1
414	12	0	49	49	0	1	0	0	0	0	0	0	0	1	4	1	2	1	5	0	1
415	12	0	59	59	1	1	0	0	0	1	1	0	0	1	3	1	1	0	5	0	1
416	12	0	60	67	1	1	1	0	1	0	0	0	0	1	3	1	1	0	1	0	1
417	12	0	58	60	0	1	0	0	0	0	0	0	0	1	3	1	1	0	5	0	1
418	12	0	49	49	1	1	1	0	0	0	1	0	0	2	4	1	2	1	5	0	3
419	12	0	58	58	1	1	0	0	0	0	0	0	0	1	3	1	1	0	6	0	1
420	70	0	43	43	0	1	1	0	0	0	0	0	0	1	2	1	1	0	1	0	3
421	70	0	51	51	1	1	0	0	0	1	1	0	0	1	2	1	1	0	5	0	1
422	63	0	35	35	0	1	0	0	0	0	0	0	0	1	3	1	1	0	5	0	3
423	59	0	50	50	0	1	0	0	0	0	0	0	0	1	6	1	0	1	6	0	1
424	53	0	44	44	1	1	0	0	0	0	0	0	0	1	4	1	2	1	5	0	1
425	52	1	20	20	0	1	0	0	0	0	0	1	0	1	3	1	1	0	5	0	1
426	51	0	45	45	0	1	0	0	0	0	0	0	0	1	3	1	1	0	5	0	1
427	44	0	40	40	0	1	1	0	0	0	0	0	0	1	3	1	1	0	5	0	1
428	38	0	56	56	0	1	1	1	1	0	0	0	0	2	3	1	1	0	5	0	1
429	32	0	48	48	1	1	1	0	1	1	1	0	0	1	3	1	1	0	5	0	1
430	31	0	58	58	0	1	1	0	1	0	0	0	0	2	3	1	1	0	6	0	1
431	23	0	47	47	0	1	0	0	0	0	0	0	0	2	5	1	2	1	5	0	1
432	18	0	58	58	1	1	0	0	0	1	0	0	0	2	1	1	0	0	5	0	1
433	14	0	56	56	0	1	1	0	0	0	0	0	0	2	3	1	1	0	1	0	1
434	14	0	47	47	1	1	0	0	0	1	1	0	0	1	4	1	2	1	5	0	1
435	14	0	50	50	0	1	0	0	0	0	0	0	0	1	3	1	1	0	5	0	1
436	12	0	49	49	0	1	0	0	1	0	0	0	0	2	3	1	1	0	5	0	1
437	12	0	51	51	0	1	0	0	1	0	0	0	0	2	4	1	2	1	2	0	2
438	13	0	41	41	1	1	0	0	0	0	0	0	0	1	3	1	1	0	5	1	1
439	14	0	46	46	0	1	0	0	0	0	0	0	0	2	4	1	2	1	5	0	1
440	73	1	36	36	0	1	0	0	0	0	0	0	0	2	3	2	1	0	5	0	1
441	48	0	48	48	1	1	0	0	0	0	0	0	0	2	1	2	0	0	5	0	1
442	49	1	52	52	1	1	0	0	0	0	0	1	0	1	3	1	1	0	5	1	1
443	12	0	33	33	0	0	0	0	0	1	1	0	0	2	2	1	1	0	3	0	3
444	12	0	39	39	1	1	1	0	0	0	0	0	0	2	3	1	1	0	3	0	3
445	48	1	43	43	1	1	0	0	0	0	0	0	1	3	4	1	2	1	5	0	1
446	12	0	48	48	1	1	1	0	0	0	0	0	0	0	3	1	1	0	3	1	3
447	12	0	49	49	1	1	0	0	0	0	0	0	0	2	3	1	1	0	5	0	1
448	12	0	51	51	0	1	0	0	0	1	1	0	0	0	3	1	1	0	3	0	2
449	39	1	58	58	0	1	1	0	0	0	0	0	1	0	3	1	1	0	5	1	1
450	25	1	36	36	0	1	0	0	0	0	0	0	0	4	5	1	2	1	5	0	1

## Sheet: Training set
Supplementary Table 2. The training set of 300 adult patients with moyamoya disease.
ID	Time	Status	Age_at_first_symptom	Age_at_baseline	Gender	Han_Ethnicity	Hypertension	Diabetes_mellitus	Hyperlipidemia	Active_smoking	Alcohol_consumption	Family_history_of_MMD	Past_history_of_stroke_or_TIA	mRS_score	Suzuki_stage	Type	Collateral_circulation	PCA_involvement	Clinical_manifestation	Intracranial_aneurysm	Treatment
1	14	0	50	50	0	1	1	0	0	1	0	0	0	1	3	1	1	0	2	0	2
2	16	0	47	47	0	1	0	0	1	1	1	0	0	4	3	2	1	0	3	0	2
4	11	0	49	49	0	1	0	1	0	0	0	0	0	2	1	1	0	0	3	0	2
5	16	0	48	48	0	1	0	0	0	1	0	0	0	0	4	1	2	1	3	0	2
6	63	1	57	57	0	1	1	1	0	1	0	0	1	5	3	1	1	0	3	0	2
7	65	1	41	41	1	1	1	0	1	0	0	1	1	2	3	1	1	0	3	0	2
8	61	0	29	29	1	1	1	0	0	0	0	0	1	3	3	1	1	0	3	0	2
10	33	1	60	60	1	1	1	1	0	0	0	0	0	3	3	1	1	0	3	0	1
11	24	0	18	20	1	1	0	0	0	0	0	0	0	0	3	1	1	0	2	0	2
14	13	0	41	41	1	1	1	1	0	0	0	0	0	3	1	1	0	0	3	0	2
15	12	0	43	48	1	1	0	0	1	0	1	0	0	4	3	1	1	0	1	0	2
16	54	0	50	50	1	1	1	0	0	0	0	0	1	1	1	1	0	0	3	0	2
17	20	0	44	46	1	1	1	0	1	0	0	0	0	1	5	1	2	1	3	0	2
19	19	0	50	56	1	1	1	0	0	0	0	0	0	3	4	1	2	1	3	0	1
21	16	1	32	32	0	1	0	0	1	0	0	1	0	1	4	1	2	1	3	0	2
22	12	0	53	53	0	1	1	0	0	0	0	0	0	1	3	1	1	0	3	0	2
23	5	1	39	39	0	1	0	0	0	0	0	0	0	3	3	1	1	0	3	1	1
24	43	0	32	32	1	1	0	0	0	0	0	0	0	5	3	1	1	0	2	0	1
26	22	0	25	25	1	1	0	0	1	0	0	0	0	5	3	1	1	0	2	0	1
27	79	0	44	44	1	1	1	1	1	0	0	0	0	4	4	1	2	1	3	0	1
28	10	0	31	31	0	1	1	0	1	1	1	0	0	4	2	2	1	0	2	0	1
29	11	0	44	45	1	1	0	0	0	0	0	0	0	4	3	2	1	0	1	0	1
31	28	0	24	35	1	1	0	0	0	0	0	0	0	1	2	1	1	0	4	0	1
32	47	0	37	39	1	1	0	0	0	0	0	0	0	4	1	1	0	0	1	1	1
33	12	0	47	48	1	1	0	0	0	0	0	0	0	1	3	1	1	0	2	1	1
34	50	1	22	22	1	1	0	0	0	0	0	0	0	2	3	1	1	0	3	0	1
35	84	1	24	26	1	1	0	0	0	0	0	0	0	1	3	1	1	0	5	0	1
36	62	0	34	34	1	1	0	0	0	0	0	0	0	1	2	1	1	0	5	0	1
37	25	0	36	36	1	1	0	0	0	0	0	0	0	1	3	2	1	0	6	0	1
38	83	0	47	47	1	1	0	0	0	0	0	0	1	1	4	1	2	1	5	0	3
39	16	0	46	46	1	1	0	0	0	0	0	0	1	1	4	1	2	1	5	0	1
41	65	0	43	43	1	1	0	0	0	0	0	0	0	2	3	1	1	0	6	1	1
42	41	0	38	41	1	1	1	0	0	0	0	0	0	5	3	1	1	0	5	0	1
43	12	0	57	57	1	1	1	1	0	0	0	0	0	5	1	1	0	0	6	1	1
44	45	0	47	47	1	1	0	0	0	0	0	0	0	5	3	1	1	0	5	0	1
46	64	0	51	51	1	1	0	0	1	0	0	0	0	5	3	1	1	0	6	0	1
47	74	1	46	46	1	1	1	0	0	0	0	0	1	1	3	1	1	0	5	0	1
49	31	1	35	35	1	1	1	1	0	0	0	0	0	0	3	1	1	0	6	0	1
50	36	0	56	56	1	1	1	0	1	0	0	0	0	0	3	2	1	0	6	1	1
51	83	0	36	36	0	1	0	0	0	1	0	0	0	0	3	1	1	0	5	0	1
53	43	0	50	50	0	1	1	0	0	0	1	0	0	0	3	2	1	0	5	0	1
54	47	0	58	58	0	1	0	0	0	1	1	0	0	0	4	2	2	1	6	0	1
55	40	0	60	60	1	1	1	0	0	0	0	0	0	0	3	1	1	0	5	0	1
56	30	0	66	66	0	1	1	0	1	0	0	0	0	1	3	2	1	0	5	0	1
57	25	1	45	45	1	1	0	1	0	0	0	1	0	4	3	1	1	0	5	0	1
61	12	0	45	45	1	1	1	0	1	0	0	0	0	1	1	1	0	0	5	0	1
62	23	0	36	36	0	1	0	0	0	0	0	0	0	2	4	1	2	1	5	1	1
63	64	1	56	56	0	1	1	0	0	1	1	1	0	1	5	1	2	1	3	0	2
64	19	0	42	43	1	1	0	0	0	0	0	0	0	4	3	1	1	0	3	0	3
65	16	0	43	43	0	0	1	0	1	1	0	0	0	2	3	1	1	0	3	0	2
66	75	0	58	58	0	1	0	0	0	0	0	0	0	0	3	1	1	0	4	0	2
71	76	0	27	27	0	1	0	0	0	1	1	0	0	0	3	1	1	0	2	1	1
73	66	0	40	40	1	1	0	0	0	0	0	0	0	0	3	1	1	0	4	0	1
76	29	0	49	49	1	1	0	0	0	0	0	0	0	0	3	2	1	0	4	0	2
81	28	0	59	60	0	1	1	0	0	1	0	0	0	0	3	1	1	0	2	0	2
82	21	0	52	53	1	1	0	0	0	0	0	0	0	1	3	1	1	0	1	0	2
87	43	0	53	54	1	1	0	0	0	0	0	0	0	2	3	1	1	0	2	0	2
92	48	0	63	63	0	1	0	0	0	0	0	0	0	1	3	2	1	0	5	0	1
93	56	0	48	49	0	1	0	0	0	0	0	0	1	1	3	1	1	0	3	0	3
96	59	0	43	43	0	1	0	1	0	0	0	0	0	3	3	1	1	0	3	0	2
97	39	0	57	57	0	1	1	1	0	1	1	0	0	4	4	1	2	1	3	0	2
98	32	0	43	44	0	1	1	0	0	0	0	0	0	0	4	1	2	1	1	0	3
99	41	0	69	71	1	1	0	0	0	1	0	0	1	0	3	1	1	0	3	0	1
100	32	0	63	63	0	1	1	1	0	1	1	0	0	0	3	1	1	0	2	0	2
101	14	0	46	46	0	1	1	1	0	0	0	0	0	0	3	2	1	0	5	0	3
102	67	0	38	38	0	1	0	0	0	0	0	0	0	0	3	2	1	0	1	0	1
103	25	0	55	55	1	1	0	0	0	0	0	0	0	0	3	1	1	0	5	0	1
104	64	1	26	56	1	1	0	0	1	0	0	0	1	0	2	2	1	0	3	0	1
107	26	1	25	41	0	1	1	0	0	0	0	0	1	0	3	1	1	0	3	0	1
108	14	0	52	53	1	1	1	0	0	0	0	0	0	0	5	1	2	1	1	0	3
109	64	0	48	48	0	1	1	1	0	0	1	0	0	1	3	2	1	0	2	0	2
112	72	0	42	42	0	1	0	0	0	0	0	0	0	0	3	2	1	0	2	0	2
113	21	0	55	55	1	1	1	0	0	0	0	0	0	3	3	1	1	0	6	1	1
116	55	0	44	44	0	1	0	0	0	0	0	0	0	1	3	2	1	0	3	0	2
117	12	0	30	30	1	1	1	0	0	0	0	0	0	1	3	2	1	0	5	0	3
118	33	0	43	43	1	1	0	1	0	0	0	0	1	2	4	1	2	1	3	0	2
120	45	0	44	46	1	1	0	0	0	0	0	0	0	1	3	2	1	0	5	0	3
121	23	0	49	50	1	1	0	0	0	0	0	1	0	2	3	1	1	0	5	1	1
122	47	0	49	49	0	1	0	0	0	1	1	0	0	5	3	1	1	0	2	0	3
123	58	1	40	41	0	1	0	0	0	0	0	1	1	1	3	1	1	0	3	0	2
125	28	0	47	47	1	1	0	1	0	0	0	0	0	1	3	1	1	0	3	0	1
127	74	0	44	45	1	1	1	0	0	0	0	0	1	3	5	1	2	1	1	0	1
129	30	0	53	53	1	1	0	0	0	0	0	0	0	2	3	1	1	0	5	0	1
130	31	0	50	50	0	1	1	0	0	1	1	0	0	1	3	2	1	0	2	0	2
131	25	0	43	43	0	1	0	0	0	1	0	0	0	1	3	2	1	0	6	1	1
133	63	0	48	48	0	1	1	0	0	0	0	0	0	2	3	2	1	0	2	0	2
135	19	0	52	52	0	1	0	1	0	1	1	0	0	1	3	2	1	0	3	0	2
136	28	0	28	35	0	1	0	0	0	0	0	0	1	1	3	2	1	0	1	0	3
137	70	0	26	26	0	1	0	0	0	0	0	0	0	2	5	1	2	1	1	0	1
138	32	0	43	43	1	1	0	0	0	0	0	0	0	5	3	1	1	0	5	1	3
139	25	0	38	58	1	1	0	0	0	0	0	1	0	2	4	1	2	1	2	0	3
140	19	0	28	30	0	1	1	0	0	0	0	0	0	1	4	1	2	1	1	0	3
141	15	0	63	63	1	1	1	0	0	0	0	0	0	2	3	2	1	0	6	0	1
143	23	0	38	38	0	1	1	0	0	1	0	0	0	1	3	1	1	0	1	1	3
146	30	0	41	43	0	1	0	0	0	1	1	0	0	1	3	1	1	0	2	0	3
149	49	0	47	47	1	1	0	0	0	0	0	0	0	1	5	1	2	1	5	0	3
150	13	0	35	35	0	1	0	0	0	1	1	0	0	1	3	1	1	0	5	0	1
152	70	0	40	40	0	1	0	0	0	0	0	0	0	1	3	1	1	0	2	0	3
154	14	0	36	36	1	1	0	0	0	0	0	0	0	1	3	2	1	0	1	0	1
155	54	1	40	40	1	1	0	0	0	0	0	0	1	1	4	1	2	1	5	0	1
156	51	0	48	48	1	1	0	0	0	0	0	0	1	5	3	1	1	0	5	0	3
157	24	0	31	31	1	0	0	1	0	0	0	0	0	2	3	2	1	0	6	0	3
158	26	0	40	40	0	1	0	0	0	1	0	0	0	0	3	2	1	0	5	0	3
159	42	0	28	29	1	1	0	0	0	0	0	0	1	1	3	1	1	0	1	0	3
160	41	0	31	31	1	1	0	0	0	0	0	0	0	5	3	1	1	0	5	0	1
161	14	0	52	63	1	1	1	0	0	0	0	0	0	1	4	1	2	1	2	0	2
162	68	0	24	25	0	1	0	0	0	0	0	0	0	1	3	1	1	0	2	0	3
165	61	0	49	49	1	1	0	0	0	0	0	0	0	1	3	2	1	0	5	0	1
166	42	1	48	48	1	1	0	0	0	0	0	0	0	3	3	1	1	0	5	0	1
169	13	0	55	55	1	1	0	1	0	0	0	0	1	1	4	1	2	1	5	0	3
170	69	0	46	46	0	1	1	1	0	1	0	0	0	1	3	1	1	0	2	0	2
171	21	0	36	36	0	1	0	0	0	0	0	0	1	1	5	1	2	1	6	1	3
173	29	0	47	47	0	1	0	0	0	0	0	0	0	1	4	1	2	1	5	0	1
174	66	0	52	52	1	1	0	0	0	0	0	0	0	2	6	1	0	1	2	0	1
176	32	0	43	43	0	1	1	1	0	0	0	1	0	2	5	1	2	1	5	0	3
177	30	0	48	48	1	1	0	0	0	0	0	0	0	3	5	1	2	1	5	0	1
178	29	0	41	41	0	1	1	0	0	0	0	0	0	2	3	1	1	0	3	0	3
179	13	0	67	67	1	1	0	1	0	0	0	0	1	0	4	1	2	1	3	0	3
180	21	0	29	31	1	1	0	0	0	0	0	0	0	0	5	1	2	1	5	0	3
181	19	0	38	38	1	1	0	0	0	0	0	0	0	1	3	1	1	0	5	0	1
182	16	0	34	35	0	1	0	0	0	0	0	0	0	1	4	1	2	1	6	1	1
183	14	0	48	48	0	1	1	0	0	0	0	0	0	1	4	1	2	1	3	0	3
184	12	0	26	26	1	1	0	0	0	0	0	0	0	5	5	1	2	1	5	0	1
187	69	0	39	43	0	1	0	0	1	0	0	0	0	4	1	1	0	0	1	0	1
188	65	0	20	26	0	1	0	0	0	0	0	0	0	1	2	1	1	0	3	0	1
190	20	1	57	57	1	1	1	1	0	0	0	0	0	1	3	1	1	0	3	0	1
194	5	1	46	58	1	1	1	0	0	0	0	1	1	3	2	1	1	0	3	0	1
195	12	0	20	26	0	1	0	0	0	0	0	0	0	5	2	1	1	0	2	0	1
197	66	0	22	22	1	1	0	0	0	0	0	0	0	4	3	1	1	0	6	0	1
200	47	0	45	45	1	1	0	0	0	0	0	0	0	4	3	1	1	0	6	0	3
201	37	0	39	39	0	1	0	0	0	0	0	0	0	3	3	1	1	0	5	0	3
202	30	0	63	63	1	1	1	0	0	0	0	0	0	2	2	1	1	0	1	0	3
203	26	0	47	47	1	1	0	0	0	0	0	0	0	4	3	1	1	0	6	0	3
204	26	0	35	43	1	1	0	0	0	0	0	0	0	4	1	1	0	0	1	0	3
205	25	0	51	51	1	1	0	0	0	0	0	0	0	0	3	1	1	0	2	1	3
206	23	0	33	34	1	1	0	0	0	0	0	0	0	1	3	1	1	0	1	0	3
207	19	0	64	64	0	1	0	0	0	0	0	0	0	0	3	1	1	0	2	0	3
208	19	0	44	44	1	1	0	0	0	0	0	0	0	1	3	1	1	0	1	0	3
210	14	0	52	52	0	1	1	0	0	0	0	0	0	0	3	1	1	0	2	0	3
211	13	0	62	62	1	1	0	0	0	0	0	0	0	4	2	1	1	0	2	0	3
212	13	0	34	34	1	1	0	0	0	0	0	0	1	2	4	1	2	1	6	0	3
216	12	0	37	37	0	1	0	0	0	0	0	0	0	0	2	1	1	0	3	0	3
217	12	0	29	29	1	1	0	0	0	0	0	0	0	1	1	1	0	0	2	0	3
219	12	0	28	38	1	1	0	0	0	0	0	0	0	0	2	1	1	0	4	0	3
221	48	0	34	35	1	1	0	0	0	0	0	0	0	0	3	1	1	0	6	0	3
223	34	0	22	22	0	1	0	0	0	0	0	0	0	1	3	1	1	0	3	0	3
224	40	0	46	46	0	1	0	0	0	1	0	0	0	1	3	1	1	0	3	0	1
227	40	0	40	40	0	1	1	1	0	1	0	0	0	1	3	1	1	0	6	0	1
228	39	0	54	54	1	1	0	0	0	0	0	0	0	1	3	1	1	0	1	0	1
234	39	0	62	62	0	1	1	0	0	1	0	0	0	1	3	1	1	0	6	0	1
236	39	0	32	32	0	1	1	0	0	0	0	0	0	4	3	1	1	0	4	0	3
238	38	0	43	43	1	1	1	0	0	1	1	1	0	1	3	1	1	0	3	0	3
239	38	1	45	45	1	1	1	0	0	1	0	0	0	1	3	1	1	0	6	1	1
240	38	0	42	42	0	1	0	0	0	1	1	0	0	1	3	1	1	0	5	0	1
241	38	0	45	45	0	1	0	0	0	0	0	0	0	1	3	1	1	0	6	0	1
242	37	0	50	50	1	1	0	0	0	0	0	0	0	2	3	1	1	0	6	0	1
243	41	0	59	59	1	1	0	0	0	0	0	0	0	1	3	1	1	0	6	0	1
246	37	0	44	44	1	1	1	0	0	0	0	0	0	1	3	1	1	0	2	0	1
247	38	1	36	37	0	1	0	0	0	0	0	1	0	1	3	1	1	0	5	0	3
249	12	0	46	46	0	1	0	0	0	1	1	0	0	1	3	1	1	0	5	0	3
250	37	0	62	62	1	1	1	0	0	1	0	0	0	1	3	1	1	0	6	0	1
251	37	0	59	59	1	1	0	0	0	0	0	0	0	2	3	1	1	0	6	0	3
252	37	0	35	35	0	1	1	0	0	0	0	0	0	1	3	1	1	0	5	0	1
253	37	0	67	67	0	1	1	0	0	1	1	0	0	1	3	1	1	0	2	0	1
255	37	0	28	28	0	1	0	0	0	1	0	0	0	1	3	1	1	0	2	0	1
256	42	0	47	47	1	1	0	0	0	0	0	0	0	1	3	1	1	0	5	0	1
258	37	0	44	44	1	1	0	0	0	0	0	0	0	1	3	1	1	0	5	0	1
259	37	0	52	52	0	1	1	0	0	0	0	0	0	1	3	1	1	0	6	0	3
262	36	0	54	54	1	1	1	0	0	0	0	0	0	1	3	1	1	0	3	0	3
263	36	0	28	36	1	1	1	0	0	0	0	0	0	1	3	1	1	0	1	0	1
268	36	0	66	66	1	1	1	0	0	0	0	0	0	1	3	1	1	0	6	0	1
269	36	0	53	53	1	1	1	0	0	0	0	0	0	1	3	1	1	0	1	1	1
270	36	0	54	55	0	1	1	0	0	1	1	0	0	1	3	1	1	0	3	0	3
271	36	0	47	47	0	1	0	0	0	1	1	0	0	1	3	1	1	0	3	0	1
272	36	0	65	65	0	1	0	0	0	1	0	0	0	1	3	1	1	0	3	0	3
274	37	0	53	53	0	1	1	1	0	0	1	0	0	1	3	1	1	0	6	0	1
275	36	0	50	50	0	1	0	0	0	0	0	0	0	1	3	1	1	0	3	0	2
276	36	0	51	51	1	1	0	1	0	1	1	0	0	1	3	1	1	0	6	0	1
278	36	0	56	56	0	1	1	1	0	1	1	0	0	1	3	1	1	0	6	0	1
279	35	0	40	46	0	1	0	0	0	1	0	0	0	1	3	1	1	0	1	0	1
280	35	0	44	44	0	1	0	0	0	0	0	0	0	1	3	1	1	0	6	0	1
283	36	0	31	31	1	1	0	0	0	0	0	0	0	1	3	1	1	0	2	0	3
284	36	0	52	53	1	1	0	0	0	0	0	0	0	2	3	1	1	0	3	0	3
287	35	0	50	50	1	1	0	0	0	1	0	0	0	2	3	1	1	0	6	0	3
290	34	0	31	31	0	1	1	0	0	1	0	0	0	1	3	1	1	0	3	0	1
291	34	0	69	69	0	1	1	0	0	0	0	0	0	1	3	1	1	0	5	0	1
293	34	0	57	57	1	1	0	1	0	0	0	0	0	1	3	1	1	0	3	0	1
294	34	0	48	48	0	1	0	0	0	0	0	0	0	1	3	1	1	0	5	0	1
296	34	0	46	46	0	1	0	0	0	0	1	0	0	1	3	1	1	0	6	0	1
297	34	0	43	45	0	1	1	1	0	0	1	1	0	2	3	1	1	0	2	0	1
298	42	0	47	47	1	1	1	0	0	0	0	0	0	1	3	1	1	0	5	0	1
300	33	0	52	52	0	1	0	0	0	1	1	0	0	1	3	1	1	0	6	0	1
301	41	0	49	49	0	1	1	0	0	1	1	0	0	1	3	1	1	0	4	0	1
302	34	0	28	29	1	1	0	0	0	0	0	0	0	1	3	1	1	0	3	0	1
304	34	1	49	50	0	1	0	0	0	1	0	0	0	1	3	1	1	0	6	0	1
305	45	0	32	32	0	1	1	0	0	0	1	0	0	1	3	1	1	0	3	0	3
307	33	0	70	70	0	1	1	0	0	1	1	0	0	1	3	1	1	0	5	1	3
308	33	0	45	45	1	1	1	0	0	0	0	0	0	1	3	1	1	0	3	0	1
309	33	0	51	51	0	0	1	0	0	0	0	0	0	1	3	1	1	0	6	0	1
311	32	1	53	53	0	1	0	0	0	0	1	0	1	1	3	1	1	0	5	0	1
312	32	0	64	64	0	1	0	0	0	1	1	1	0	1	3	1	1	0	6	0	3
314	32	0	60	60	1	1	0	0	0	1	0	0	0	1	3	1	1	0	6	0	1
315	33	0	56	56	0	1	0	0	0	1	1	0	0	1	3	1	1	0	3	0	1
317	32	0	30	30	1	1	0	0	0	0	0	0	0	1	3	1	1	0	3	0	1
318	32	0	55	55	1	1	1	0	0	0	0	0	0	1	3	1	1	0	5	0	3
319	32	0	46	46	1	1	1	1	0	0	0	0	0	1	3	1	1	0	3	0	3
320	32	0	53	53	1	1	1	0	0	0	0	0	0	1	3	1	1	0	3	1	1
323	32	0	56	56	1	1	0	0	0	0	0	0	0	1	3	1	1	0	5	0	1
324	32	0	56	56	1	1	1	0	0	0	0	1	0	1	3	1	1	0	3	0	1
327	31	0	52	52	0	1	0	0	0	0	0	0	0	1	3	1	1	0	5	0	1
328	31	0	40	41	0	1	0	0	0	1	1	0	0	2	3	1	1	0	3	0	1
330	32	0	38	39	1	1	0	0	0	0	1	0	0	1	3	1	1	0	3	0	1
331	31	0	49	50	0	1	1	0	0	1	0	1	0	1	3	1	1	0	1	0	1
332	31	0	52	52	0	1	1	0	0	1	0	0	0	1	3	1	1	0	6	1	3
333	31	0	36	36	1	1	0	0	0	0	0	1	0	2	3	1	1	0	1	0	1
334	31	0	35	35	1	0	0	0	1	1	0	0	0	1	3	1	1	0	5	0	1
335	31	0	57	57	1	1	1	0	0	1	0	0	0	2	3	1	1	0	6	1	3
336	31	0	41	41	1	1	0	0	0	0	0	0	0	1	3	1	1	0	6	0	1
337	31	0	59	59	0	1	1	1	0	1	0	0	0	1	3	1	1	0	3	1	1
338	35	0	23	23	0	1	0	0	0	0	0	0	0	1	3	1	1	0	3	0	1
340	30	0	58	62	0	1	0	0	0	1	1	0	0	1	3	1	1	0	6	0	3
341	30	0	69	69	0	1	0	1	0	1	1	0	0	1	3	1	1	0	6	0	1
342	30	0	31	32	0	1	1	0	0	0	0	0	0	1	3	1	1	0	2	0	1
343	30	0	35	35	0	1	0	0	0	0	0	0	0	1	3	1	1	0	3	0	1
346	30	0	46	46	0	1	1	1	0	1	1	0	0	1	3	1	1	0	3	0	1
347	30	0	46	47	1	1	0	0	1	0	0	0	0	1	3	1	1	0	1	0	1
348	30	0	47	47	1	1	0	0	0	0	0	0	0	1	3	1	1	0	3	0	3
349	30	0	59	59	0	1	0	0	0	1	1	0	0	1	3	1	1	0	5	0	1
350	30	0	60	60	1	1	1	0	0	0	0	0	0	1	3	1	1	0	5	0	3
351	25	0	50	50	1	1	0	0	0	0	0	0	0	1	3	1	1	0	1	0	1
352	30	0	65	65	1	1	0	0	0	0	0	0	0	1	3	1	1	0	2	0	1
354	29	0	39	39	1	1	1	0	0	1	0	0	0	1	3	1	1	0	6	1	1
355	29	0	54	54	0	1	1	0	0	1	1	0	0	1	3	1	1	0	5	1	1
356	31	0	43	43	1	1	0	0	0	0	0	0	0	1	3	1	1	0	3	0	1
357	30	0	56	56	1	1	0	0	0	0	0	0	0	1	3	1	1	0	3	0	1
358	29	0	76	76	0	1	0	0	0	1	0	0	0	1	3	1	1	0	6	0	3
361	29	0	50	50	1	1	0	0	0	0	0	0	0	1	3	1	1	0	3	0	1
362	29	0	54	54	1	1	1	0	0	0	0	0	0	1	3	1	1	0	5	0	1
363	29	0	29	29	0	1	1	1	0	0	0	0	0	1	3	1	1	0	5	0	3
364	30	0	50	50	1	1	1	1	0	1	0	0	0	1	3	1	1	0	3	0	1
366	29	0	55	55	1	1	1	0	0	1	0	0	0	1	3	1	1	0	6	0	1
367	28	1	60	60	0	1	0	0	0	1	1	0	1	1	3	1	1	0	6	0	3
368	28	0	49	49	1	1	0	0	0	0	0	0	0	1	3	1	1	0	6	1	1
369	28	0	55	55	0	1	0	0	0	1	1	0	0	1	3	1	1	0	5	0	1
371	28	0	61	61	0	1	1	0	0	1	1	0	0	1	3	1	1	0	6	0	1
372	28	0	63	63	0	1	1	0	0	1	1	0	0	1	3	1	1	0	3	0	1
373	28	0	46	46	0	1	1	1	0	1	0	0	0	1	3	1	1	0	3	0	1
375	28	0	66	67	0	1	1	1	0	1	1	0	0	1	3	1	1	0	2	0	1
376	68	0	31	31	1	1	0	0	0	1	1	0	0	1	3	1	1	0	1	0	1
377	60	0	39	39	1	1	0	0	0	1	1	0	0	1	3	1	1	0	5	0	1
379	31	0	54	54	0	1	0	0	0	0	0	0	0	1	4	1	2	1	5	0	1
382	13	0	56	56	1	1	0	0	0	1	1	0	0	1	4	1	2	1	5	0	1
383	12	0	50	50	1	1	0	0	0	1	0	0	0	1	3	1	1	0	5	0	1
385	70	0	51	51	1	1	0	0	0	1	1	0	0	2	3	1	1	0	5	0	1
388	57	0	58	58	0	1	0	0	0	0	0	0	0	1	3	1	1	0	5	0	1
390	54	0	43	43	1	1	0	0	0	0	0	0	0	1	5	1	2	1	2	0	3
391	41	0	66	66	1	1	1	0	1	1	0	0	0	1	4	1	2	1	5	0	1
392	40	0	45	48	0	1	0	0	1	0	0	0	0	2	3	1	1	0	5	0	1
393	45	0	67	67	1	1	0	0	0	1	1	0	0	1	4	1	2	1	5	0	1
394	42	0	52	52	0	1	0	0	1	0	0	0	0	1	3	1	1	0	5	0	1
395	37	0	50	50	1	1	0	0	0	1	1	0	0	1	3	1	1	0	5	0	1
396	35	0	36	36	0	1	0	1	0	0	0	0	0	1	3	1	1	0	5	0	3
397	37	0	48	48	1	1	1	0	1	1	1	0	0	2	3	1	1	0	5	0	1
398	32	0	43	43	0	1	0	0	0	0	0	0	0	1	4	1	2	1	2	0	1
400	36	0	63	63	0	1	1	0	1	0	0	0	0	2	4	1	2	1	6	0	1
402	30	0	38	38	1	1	0	0	1	0	0	0	0	2	3	1	1	0	5	0	3
403	34	0	32	32	1	1	0	0	0	0	0	0	0	2	3	1	1	0	2	0	1
404	34	0	55	55	0	1	0	0	0	0	0	0	0	1	4	1	2	1	5	0	1
405	25	0	44	44	0	1	0	0	0	0	0	0	0	1	4	1	2	1	5	0	1
407	15	0	43	43	0	1	1	0	0	0	0	0	0	1	3	1	1	0	2	0	1
408	16	0	41	41	1	1	0	0	0	1	1	0	0	2	3	1	1	0	2	0	1
409	19	0	41	41	1	1	0	0	0	0	1	0	0	1	3	1	1	0	2	0	1
412	20	0	45	45	1	1	0	1	1	1	0	0	0	1	3	1	1	0	5	0	1
414	12	0	49	49	0	1	0	0	0	0	0	0	0	1	4	1	2	1	5	0	1
415	12	0	59	59	1	1	0	0	0	1	1	0	0	1	3	1	1	0	5	0	1
416	12	0	60	67	1	1	1	0	1	0	0	0	0	1	3	1	1	0	1	0	1
417	12	0	58	60	0	1	0	0	0	0	0	0	0	1	3	1	1	0	5	0	1
418	12	0	49	49	1	1	1	0	0	0	1	0	0	2	4	1	2	1	5	0	3
420	70	0	43	43	0	1	1	0	0	0	0	0	0	1	2	1	1	0	1	0	3
423	59	0	50	50	0	1	0	0	0	0	0	0	0	1	6	1	0	1	6	0	1
424	53	0	44	44	1	1	0	0	0	0	0	0	0	1	4	1	2	1	5	0	1
425	52	1	20	20	0	1	0	0	0	0	0	1	0	1	3	1	1	0	5	0	1
428	38	0	56	56	0	1	1	1	1	0	0	0	0	2	3	1	1	0	5	0	1
429	32	0	48	48	1	1	1	0	1	1	1	0	0	1	3	1	1	0	5	0	1
431	23	0	47	47	0	1	0	0	0	0	0	0	0	2	5	1	2	1	5	0	1
432	18	0	58	58	1	1	0	0	0	1	0	0	0	2	1	1	0	0	5	0	1
433	14	0	56	56	0	1	1	0	0	0	0	0	0	2	3	1	1	0	1	0	1
434	14	0	47	47	1	1	0	0	0	1	1	0	0	1	4	1	2	1	5	0	1
436	12	0	49	49	0	1	0	0	1	0	0	0	0	2	3	1	1	0	5	0	1
438	13	0	41	41	1	1	0	0	0	0	0	0	0	1	3	1	1	0	5	1	1
439	14	0	46	46	0	1	0	0	0	0	0	0	0	2	4	1	2	1	5	0	1
440	73	1	36	36	0	1	0	0	0	0	0	0	0	2	3	2	1	0	5	0	1
442	49	1	52	52	1	1	0	0	0	0	0	1	0	1	3	1	1	0	5	1	1
443	12	0	33	33	0	0	0	0	0	1	1	0	0	2	2	1	1	0	3	0	3
445	48	1	43	43	1	1	0	0	0	0	0	0	1	3	4	1	2	1	5	0	1
446	12	0	48	48	1	1	1	0	0	0	0	0	0	0	3	1	1	0	3	1	3
447	12	0	49	49	1	1	0	0	0	0	0	0	0	2	3	1	1	0	5	0	1
448	12	0	51	51	0	1	0	0	0	1	1	0	0	0	3	1	1	0	3	0	2
449	39	1	58	58	0	1	1	0	0	0	0	0	1	0	3	1	1	0	5	1	1
450	25	1	36	36	0	1	0	0	0	0	0	0	0	4	5	1	2	1	5	0	1

## Sheet: Test set
Supplementary Table 3. The test set of 150 adult patients with moyamoya disease.
ID	Time	Status	Age_at_first_symptom	Age_at_baseline	Gender	Han_Ethnicity	Hypertension	Diabetes_mellitus	Hyperlipidemia	Active_smoking	Alcohol_consumption	Family_history_of_MMD	Past_history_of_stroke_or_TIA	mRS_score	Suzuki_stage	Type	Collateral_circulation	PCA_involvement	Clinical_manifestation	Intracranial_aneurysm	Treatment
3	14	0	47	47	1	1	1	0	1	1	1	0	0	0	3	1	1	0	3	0	2
9	38	0	61	62	0	1	1	0	0	1	1	0	0	3	3	1	1	0	3	0	2
12	24	0	44	45	0	1	1	0	1	0	0	0	0	1	4	1	2	1	2	0	2
13	16	0	55	55	1	1	1	1	0	0	0	0	0	5	3	1	1	0	3	0	2
18	18	0	28	30	1	1	0	0	0	0	0	0	0	3	3	1	1	0	1	0	1
20	17	0	47	54	1	1	1	0	1	0	0	0	0	1	3	1	1	0	4	1	1
25	23	0	46	46	0	1	0	1	1	1	0	0	0	2	4	1	2	1	5	0	1
30	64	0	59	59	1	1	0	0	0	0	0	0	0	2	3	1	1	0	4	0	1
40	56	1	38	39	0	1	0	0	1	0	0	0	0	2	1	1	0	0	5	0	1
45	12	0	50	50	0	1	0	0	0	0	0	0	0	4	3	1	1	0	5	0	1
48	73	0	24	24	1	1	0	1	0	0	0	0	0	1	3	2	1	0	6	0	1
52	74	1	45	49	0	1	1	0	1	1	1	1	0	2	3	1	1	0	5	0	1
58	22	1	54	54	1	1	1	1	0	0	0	0	0	1	3	1	1	0	6	1	1
59	21	0	51	51	0	1	0	0	0	1	1	0	0	3	3	1	1	0	5	0	1
60	12	0	53	53	0	1	0	0	0	1	1	0	0	0	4	2	2	1	5	1	1
67	82	0	20	20	0	1	0	0	0	1	1	0	0	0	3	1	1	0	3	0	2
68	80	0	45	46	1	1	0	0	0	0	0	1	0	1	3	1	1	0	1	0	3
69	76	0	37	37	1	1	1	0	0	0	0	0	0	0	3	1	1	0	1	0	1
70	12	0	42	52	1	1	1	1	0	0	0	0	0	1	3	1	1	0	2	0	2
72	68	0	51	51	0	1	1	1	0	1	0	0	0	0	3	1	1	0	4	0	2
74	61	0	38	38	0	0	0	0	0	0	0	0	0	2	3	2	1	0	1	1	3
75	44	1	33	33	0	1	0	0	0	1	1	0	0	0	3	1	1	0	3	0	1
77	25	0	68	68	1	1	0	0	0	0	0	0	0	5	3	1	1	0	6	1	3
78	19	0	43	53	1	1	1	0	0	0	0	0	0	5	3	1	1	0	3	0	2
79	31	1	38	39	1	1	0	0	0	0	0	1	0	2	3	1	1	0	3	0	1
80	29	0	48	48	0	1	0	1	0	1	0	0	0	0	3	2	1	0	2	0	2
83	12	0	51	51	0	1	1	0	0	0	0	0	0	1	3	1	1	0	5	0	1
84	12	0	44	44	1	1	0	0	0	0	0	0	0	2	3	2	1	0	3	0	2
85	12	0	36	36	1	1	0	0	0	0	0	0	1	3	3	1	1	0	3	0	1
86	6	1	48	48	1	1	0	0	0	0	0	0	1	0	3	1	1	0	3	0	1
88	49	0	56	58	0	1	1	0	0	1	1	0	1	0	3	1	1	0	5	0	1
89	68	0	45	46	1	1	1	0	0	0	0	0	1	2	3	1	1	0	3	0	2
90	27	0	41	41	0	1	0	0	0	1	0	0	0	0	2	1	1	0	6	0	3
91	48	0	43	43	1	1	0	0	0	0	0	0	0	1	4	1	2	1	6	0	1
94	56	0	46	46	0	1	1	0	1	1	1	0	0	1	3	2	1	0	5	0	3
95	60	1	45	46	0	1	0	0	0	0	0	0	0	2	3	1	1	0	5	1	1
105	74	1	36	36	1	1	0	0	0	0	0	0	0	0	3	1	1	0	6	0	1
106	43	0	55	55	0	1	0	0	0	1	0	0	0	0	4	1	2	1	3	0	2
110	72	1	37	41	1	1	0	1	0	0	0	1	1	0	3	1	1	0	2	0	3
111	41	1	35	35	1	1	0	0	0	0	0	1	0	0	3	1	1	0	1	0	1
114	55	0	56	56	1	1	1	0	0	0	0	0	0	0	4	1	2	1	5	0	1
115	53	0	52	52	1	1	1	0	0	0	0	0	0	1	3	1	1	0	3	0	2
119	19	0	53	53	0	1	0	1	1	1	1	0	0	1	4	1	2	1	3	0	2
124	12	0	64	64	1	1	0	0	0	0	0	0	0	4	4	1	2	1	3	0	2
126	63	0	22	24	1	1	0	0	0	0	0	0	0	1	3	1	1	0	1	0	3
128	44	0	46	48	1	1	1	1	0	1	1	0	0	2	3	2	1	0	2	1	3
132	25	0	44	44	1	1	0	0	0	0	0	0	0	2	3	1	1	0	2	0	2
134	64	0	41	41	1	1	0	0	0	0	0	0	0	2	3	2	1	0	5	0	3
142	42	0	46	46	0	1	0	0	0	0	0	0	0	3	3	2	1	0	3	0	2
144	52	1	47	47	1	1	1	1	0	0	0	0	0	3	3	1	1	0	5	0	1
145	27	0	51	51	0	1	1	0	0	1	0	0	0	0	3	1	1	0	5	1	1
147	47	0	51	51	0	1	0	0	1	1	1	0	0	1	3	1	1	0	3	0	2
148	29	0	39	40	0	1	0	0	0	1	1	0	1	1	5	1	2	1	2	0	3
151	48	0	43	43	0	1	0	0	0	0	0	0	0	2	3	2	1	0	2	0	3
153	17	0	41	41	0	1	1	0	0	1	1	0	0	1	3	1	1	0	3	0	2
163	32	0	29	29	1	1	0	0	0	0	0	0	0	0	3	2	1	0	2	0	1
164	15	0	48	48	1	1	0	0	0	0	0	0	0	4	5	1	2	1	5	1	1
167	24	0	31	31	1	1	0	0	0	0	0	0	0	1	3	1	1	0	2	1	3
168	20	0	42	42	1	1	0	0	0	0	0	0	0	5	3	1	1	0	5	0	1
172	48	0	52	52	1	1	0	0	0	0	0	0	0	2	3	2	1	0	5	0	1
175	25	0	76	76	1	1	1	1	1	0	0	0	0	1	3	1	1	0	3	0	2
185	12	0	36	38	1	1	0	0	0	0	0	0	1	5	4	1	2	1	3	1	2
186	72	1	25	27	1	1	0	0	0	0	0	1	1	1	3	1	1	0	3	0	3
189	51	0	27	27	1	1	0	0	0	0	0	0	1	1	3	1	1	0	3	0	3
191	19	0	44	44	1	1	0	0	0	0	0	0	0	4	3	1	1	0	3	0	2
192	12	0	58	63	0	1	1	1	1	1	1	0	0	5	4	1	2	1	2	0	1
193	6	1	55	55	0	1	0	0	0	0	0	0	0	1	3	1	1	0	3	0	1
196	75	1	43	43	1	1	0	0	0	0	0	0	1	5	3	1	1	0	6	0	1
198	12	0	29	30	1	1	1	0	0	0	0	0	0	3	3	1	1	0	3	0	3
199	24	0	66	67	0	1	0	0	0	1	1	0	0	4	3	1	1	0	1	0	3
209	16	0	41	42	1	1	0	0	0	0	0	0	1	1	4	1	2	1	3	0	3
213	13	0	52	52	1	1	0	1	0	0	0	0	0	0	4	1	2	1	3	0	3
214	8	1	53	53	0	1	0	0	0	0	0	0	0	1	3	1	1	0	6	0	3
215	12	0	54	54	1	1	0	0	0	0	0	0	0	1	3	1	1	0	5	0	3
218	12	0	26	26	1	1	1	0	0	0	0	0	0	0	4	1	2	1	2	0	3
220	40	0	53	53	1	1	0	0	0	0	0	0	0	1	3	1	1	0	3	0	3
222	24	0	71	71	0	1	0	0	0	0	0	0	0	1	3	1	1	0	4	0	3
225	36	0	64	64	0	1	0	0	0	0	0	0	0	0	3	1	1	0	6	0	1
226	39	0	53	53	0	1	0	0	0	1	1	0	0	1	3	1	1	0	6	0	1
229	39	1	52	52	0	1	0	0	0	1	1	0	0	1	3	1	1	0	5	0	1
230	39	0	56	56	1	1	1	0	0	0	0	0	0	1	3	1	1	0	3	0	1
231	38	0	59	59	0	1	1	0	0	1	0	0	0	1	3	1	1	0	5	0	3
232	39	0	57	57	0	1	0	0	0	1	0	0	0	1	3	1	1	0	1	0	1
233	38	0	63	63	0	1	1	0	0	1	1	0	0	1	3	1	1	0	6	0	1
235	39	0	49	49	1	1	1	1	0	0	0	0	0	1	3	1	1	0	6	0	3
237	39	0	52	52	0	1	1	0	0	0	0	0	0	1	3	1	1	0	6	0	3
244	38	0	42	42	0	1	0	0	0	0	0	0	0	1	3	1	1	0	3	0	3
245	38	0	55	57	0	1	1	0	0	1	1	0	0	1	3	1	1	0	3	0	3
248	37	0	65	65	0	1	1	0	0	1	0	0	0	1	3	1	1	0	3	0	1
254	37	0	56	56	0	1	1	0	0	1	1	0	0	1	3	1	1	0	2	0	1
257	37	0	38	38	0	1	1	0	0	1	1	0	0	1	3	1	1	0	6	0	3
260	37	0	63	63	0	1	0	0	0	1	1	0	0	1	3	1	1	0	5	0	1
261	37	0	50	50	0	1	1	0	0	1	0	0	0	1	3	1	1	0	2	0	3
264	37	0	32	37	0	1	0	0	0	1	0	0	0	1	3	1	1	0	3	0	2
265	36	0	49	49	0	1	0	0	0	0	1	0	0	1	3	1	1	0	6	0	1
266	37	0	44	44	0	1	0	0	0	0	0	0	0	1	3	1	1	0	5	0	1
267	37	0	48	48	1	1	1	0	0	0	0	0	0	1	3	1	1	0	5	1	1
273	36	0	56	56	1	1	1	0	0	0	0	0	0	1	3	1	1	0	6	1	1
277	36	0	38	38	0	1	1	0	0	0	0	0	0	2	3	1	1	0	5	0	1
281	36	0	50	50	1	1	0	0	0	0	0	0	0	1	3	1	1	0	3	0	3
282	35	0	41	41	0	1	1	0	0	1	1	0	0	1	3	1	1	0	3	1	3
285	35	0	23	23	0	1	0	0	0	0	0	0	0	1	3	1	1	0	1	0	3
286	35	0	60	61	0	1	0	0	0	1	1	0	0	1	3	1	1	0	2	0	3
288	47	0	44	44	1	1	0	0	0	0	0	0	0	1	3	1	1	0	5	0	3
289	34	0	66	66	0	1	1	0	0	1	1	0	0	1	3	1	1	0	3	1	1
292	12	0	44	44	1	1	0	0	0	0	0	0	0	1	3	1	1	0	5	0	1
295	34	0	39	46	1	1	0	0	0	0	0	0	0	1	3	1	1	0	3	0	1
299	33	0	54	54	0	1	0	0	0	0	0	0	0	1	3	1	1	0	6	0	1
303	34	0	42	42	1	1	1	0	0	0	0	0	0	1	3	1	1	0	4	0	1
306	33	0	63	63	0	1	1	0	0	1	0	0	0	1	3	1	1	0	2	0	1
310	34	0	56	56	0	1	1	0	0	1	1	0	0	1	3	1	1	0	5	0	3
313	32	0	59	59	1	1	1	0	0	0	0	0	0	1	3	1	1	0	6	1	1
316	33	0	40	40	0	1	0	0	0	0	0	0	0	1	3	1	1	0	5	0	3
321	32	0	61	62	0	1	0	0	0	1	1	0	0	2	3	1	1	0	2	0	1
322	32	0	59	59	1	1	1	0	0	1	0	0	0	1	3	1	1	0	2	0	1
325	33	0	68	68	1	1	0	0	0	0	0	0	0	1	3	1	1	0	5	0	1
326	32	0	46	46	1	1	1	0	0	1	0	0	0	1	3	1	1	0	5	0	1
329	31	0	58	59	0	1	0	0	0	0	0	0	0	1	3	1	1	0	1	0	1
339	32	0	42	42	1	1	0	0	0	0	0	0	0	1	3	1	1	0	1	0	1
344	30	0	72	72	1	1	1	0	0	0	0	0	0	2	3	1	1	0	6	0	3
345	30	0	49	49	0	1	0	0	0	1	0	0	0	1	3	1	1	0	5	0	1
353	31	0	64	64	0	1	1	1	0	1	1	0	0	1	3	1	1	0	3	0	1
359	29	0	53	54	1	1	0	0	0	0	0	0	0	1	3	1	1	0	5	0	3
360	29	0	34	44	1	0	0	0	0	0	0	0	0	1	3	1	1	0	1	0	1
365	28	0	43	43	0	1	1	1	0	1	1	0	0	1	3	1	1	0	3	0	1
370	29	0	71	71	1	1	1	0	0	1	0	0	0	1	3	1	1	0	6	0	1
374	28	0	19	20	0	1	0	0	0	0	0	0	0	1	3	1	1	0	1	0	2
378	38	0	44	44	0	1	0	0	0	0	0	0	0	1	3	1	1	0	5	1	3
380	23	1	26	27	0	1	0	0	0	0	0	1	0	1	2	1	1	0	5	0	1
381	21	0	63	66	1	1	1	0	0	0	0	0	0	1	1	1	0	0	2	0	3
384	12	0	52	52	0	1	0	0	0	0	0	0	0	1	2	1	1	0	5	0	1
386	70	0	39	39	0	1	0	0	0	0	0	0	0	2	3	1	1	0	6	1	1
387	64	0	51	51	0	1	0	0	0	0	1	0	0	1	3	1	1	0	1	0	1
389	48	0	45	45	0	1	1	0	0	0	0	0	0	1	3	1	1	0	5	0	3
399	31	0	19	19	1	1	0	0	0	0	0	0	0	1	4	1	2	1	1	0	1
401	29	0	45	45	0	1	0	0	0	0	0	0	0	2	3	1	1	0	6	1	1
406	16	0	22	22	1	1	0	0	0	0	0	0	0	2	3	1	1	0	1	0	1
410	20	0	66	66	1	1	1	0	0	0	0	0	0	1	1	1	0	0	2	0	2
411	19	0	52	53	0	1	0	0	0	0	0	0	0	1	3	1	1	0	5	1	1
413	16	0	53	53	0	1	0	0	0	0	0	0	0	1	4	1	2	1	5	0	1
419	12	0	58	58	1	1	0	0	0	0	0	0	0	1	3	1	1	0	6	0	1
421	70	0	51	51	1	1	0	0	0	1	1	0	0	1	2	1	1	0	5	0	1
422	63	0	35	35	0	1	0	0	0	0	0	0	0	1	3	1	1	0	5	0	3
426	51	0	45	45	0	1	0	0	0	0	0	0	0	1	3	1	1	0	5	0	1
427	44	0	40	40	0	1	1	0	0	0	0	0	0	1	3	1	1	0	5	0	1
430	31	0	58	58	0	1	1	0	1	0	0	0	0	2	3	1	1	0	6	0	1
435	14	0	50	50	0	1	0	0	0	0	0	0	0	1	3	1	1	0	5	0	1
437	12	0	51	51	0	1	0	0	1	0	0	0	0	2	4	1	2	1	2	0	2
441	48	0	48	48	1	1	0	0	0	0	0	0	0	2	1	2	0	0	5	0	1
444	12	0	39	39	1	1	1	0	0	0	0	0	0	2	3	1	1	0	3	0	3

## Sheet: Ischemic-Type
Supplementary Table 4. The original data of 187 adult patients with ischemic-type moyamoya disease.
ID	Time	Status	Age_at_first_symptom	Age_at_baseline	Gender	Han_Ethnicity	Hypertension	Diabetes_mellitus	Hyperlipidemia	Active_smoking	Alcohol_consumption	Family_history_of_MMD	Past_history_of_stroke_or_TIA	mRS_score	Suzuki_stage	Type	Collateral_circulation	PCA_involvement	Clinical_manifestation	Intracranial_aneurysm	Treatment
1	14	0	50	50	0	1	1	0	0	1	0	0	0	1	3	1	1	0	2	0	2
11	24	0	18	20	1	1	0	0	0	0	0	0	0	0	3	1	1	0	2	0	2
12	24	0	44	45	0	1	1	0	1	0	0	0	0	1	4	1	2	1	2	0	2
24	43	0	32	32	1	1	0	0	0	0	0	0	0	5	3	1	1	0	2	0	1
26	22	0	25	25	1	1	0	0	1	0	0	0	0	5	3	1	1	0	2	0	1
28	10	0	31	31	0	1	1	0	1	1	1	0	0	4	2	2	1	0	2	0	1
33	12	0	47	48	1	1	0	0	0	0	0	0	0	1	3	1	1	0	2	1	1
70	12	0	42	52	1	1	1	1	0	0	0	0	0	1	3	1	1	0	2	0	2
71	76	0	27	27	0	1	0	0	0	1	1	0	0	0	3	1	1	0	2	1	1
80	29	0	48	48	0	1	0	1	0	1	0	0	0	0	3	2	1	0	2	0	2
81	28	0	59	60	0	1	1	0	0	1	0	0	0	0	3	1	1	0	2	0	2
87	43	0	53	54	1	1	0	0	0	0	0	0	0	2	3	1	1	0	2	0	2
100	32	0	63	63	0	1	1	1	0	1	1	0	0	0	3	1	1	0	2	0	2
109	64	0	48	48	0	1	1	1	0	0	1	0	0	1	3	2	1	0	2	0	2
110	72	1	37	41	1	1	0	1	0	0	0	1	1	0	3	1	1	0	2	0	3
112	72	0	42	42	0	1	0	0	0	0	0	0	0	0	3	2	1	0	2	0	2
122	47	0	49	49	0	1	0	0	0	1	1	0	0	5	3	1	1	0	2	0	3
128	44	0	46	48	1	1	1	1	0	1	1	0	0	2	3	2	1	0	2	1	3
130	31	0	50	50	0	1	1	0	0	1	1	0	0	1	3	2	1	0	2	0	2
132	25	0	44	44	1	1	0	0	0	0	0	0	0	2	3	1	1	0	2	0	2
133	63	0	48	48	0	1	1	0	0	0	0	0	0	2	3	2	1	0	2	0	2
139	25	0	38	58	1	1	0	0	0	0	0	1	0	2	4	1	2	1	2	0	3
146	30	0	41	43	0	1	0	0	0	1	1	0	0	1	3	1	1	0	2	0	3
148	29	0	39	40	0	1	0	0	0	1	1	0	1	1	5	1	2	1	2	0	3
151	48	0	43	43	0	1	0	0	0	0	0	0	0	2	3	2	1	0	2	0	3
152	70	0	40	40	0	1	0	0	0	0	0	0	0	1	3	1	1	0	2	0	3
161	14	0	52	63	1	1	1	0	0	0	0	0	0	1	4	1	2	1	2	0	2
162	68	0	24	25	0	1	0	0	0	0	0	0	0	1	3	1	1	0	2	0	3
163	32	0	29	29	1	1	0	0	0	0	0	0	0	0	3	2	1	0	2	0	1
167	24	0	31	31	1	1	0	0	0	0	0	0	0	1	3	1	1	0	2	1	3
170	69	0	46	46	0	1	1	1	0	1	0	0	0	1	3	1	1	0	2	0	2
174	66	0	52	52	1	1	0	0	0	0	0	0	0	2	6	1	0	1	2	0	1
192	12	0	58	63	0	1	1	1	1	1	1	0	0	5	4	1	2	1	2	0	1
195	12	0	20	26	0	1	0	0	0	0	0	0	0	5	2	1	1	0	2	0	1
205	25	0	51	51	1	1	0	0	0	0	0	0	0	0	3	1	1	0	2	1	3
207	19	0	64	64	0	1	0	0	0	0	0	0	0	0	3	1	1	0	2	0	3
210	14	0	52	52	0	1	1	0	0	0	0	0	0	0	3	1	1	0	2	0	3
211	13	0	62	62	1	1	0	0	0	0	0	0	0	4	2	1	1	0	2	0	3
217	12	0	29	29	1	1	0	0	0	0	0	0	0	1	1	1	0	0	2	0	3
218	12	0	26	26	1	1	1	0	0	0	0	0	0	0	4	1	2	1	2	0	3
246	37	0	44	44	1	1	1	0	0	0	0	0	0	1	3	1	1	0	2	0	1
253	37	0	67	67	0	1	1	0	0	1	1	0	0	1	3	1	1	0	2	0	1
254	37	0	56	56	0	1	1	0	0	1	1	0	0	1	3	1	1	0	2	0	1
255	37	0	28	28	0	1	0	0	0	1	0	0	0	1	3	1	1	0	2	0	1
261	37	0	50	50	0	1	1	0	0	1	0	0	0	1	3	1	1	0	2	0	3
283	36	0	31	31	1	1	0	0	0	0	0	0	0	1	3	1	1	0	2	0	3
286	35	0	60	61	0	1	0	0	0	1	1	0	0	1	3	1	1	0	2	0	3
297	34	0	43	45	0	1	1	1	0	0	1	1	0	2	3	1	1	0	2	0	1
306	33	0	63	63	0	1	1	0	0	1	0	0	0	1	3	1	1	0	2	0	1
321	32	0	61	62	0	1	0	0	0	1	1	0	0	2	3	1	1	0	2	0	1
322	32	0	59	59	1	1	1	0	0	1	0	0	0	1	3	1	1	0	2	0	1
342	30	0	31	32	0	1	1	0	0	0	0	0	0	1	3	1	1	0	2	0	1
352	30	0	65	65	1	1	0	0	0	0	0	0	0	1	3	1	1	0	2	0	1
375	28	0	66	67	0	1	1	1	0	1	1	0	0	1	3	1	1	0	2	0	1
381	21	0	63	66	1	1	1	0	0	0	0	0	0	1	1	1	0	0	2	0	3
390	54	0	43	43	1	1	0	0	0	0	0	0	0	1	5	1	2	1	2	0	3
398	32	0	43	43	0	1	0	0	0	0	0	0	0	1	4	1	2	1	2	0	1
403	34	0	32	32	1	1	0	0	0	0	0	0	0	2	3	1	1	0	2	0	1
407	15	0	43	43	0	1	1	0	0	0	0	0	0	1	3	1	1	0	2	0	1
408	16	0	41	41	1	1	0	0	0	1	1	0	0	2	3	1	1	0	2	0	1
409	19	0	41	41	1	1	0	0	0	0	1	0	0	1	3	1	1	0	2	0	1
410	20	0	66	66	1	1	1	0	0	0	0	0	0	1	1	1	0	0	2	0	2
437	12	0	51	51	0	1	0	0	1	0	0	0	0	2	4	1	2	1	2	0	2
2	16	0	47	47	0	1	0	0	1	1	1	0	0	4	3	2	1	0	3	0	2
3	14	0	47	47	1	1	1	0	1	1	1	0	0	0	3	1	1	0	3	0	2
4	11	0	49	49	0	1	0	1	0	0	0	0	0	2	1	1	0	0	3	0	2
5	16	0	48	48	0	1	0	0	0	1	0	0	0	0	4	1	2	1	3	0	2
6	63	1	57	57	0	1	1	1	0	1	0	0	1	5	3	1	1	0	3	0	2
7	65	1	41	41	1	1	1	0	1	0	0	1	1	2	3	1	1	0	3	0	2
8	61	0	29	29	1	1	1	0	0	0	0	0	1	3	3	1	1	0	3	0	2
9	38	0	61	62	0	1	1	0	0	1	1	0	0	3	3	1	1	0	3	0	2
10	33	1	60	60	1	1	1	1	0	0	0	0	0	3	3	1	1	0	3	0	1
13	16	0	55	55	1	1	1	1	0	0	0	0	0	5	3	1	1	0	3	0	2
14	13	0	41	41	1	1	1	1	0	0	0	0	0	3	1	1	0	0	3	0	2
16	54	0	50	50	1	1	1	0	0	0	0	0	1	1	1	1	0	0	3	0	2
17	20	0	44	46	1	1	1	0	1	0	0	0	0	1	5	1	2	1	3	0	2
19	19	0	50	56	1	1	1	0	0	0	0	0	0	3	4	1	2	1	3	0	1
21	16	1	32	32	0	1	0	0	1	0	0	1	0	1	4	1	2	1	3	0	2
22	12	0	53	53	0	1	1	0	0	0	0	0	0	1	3	1	1	0	3	0	2
23	5	1	39	39	0	1	0	0	0	0	0	0	0	3	3	1	1	0	3	1	1
27	79	0	44	44	1	1	1	1	1	0	0	0	0	4	4	1	2	1	3	0	1
34	50	1	22	22	1	1	0	0	0	0	0	0	0	2	3	1	1	0	3	0	1
63	64	1	56	56	0	1	1	0	0	1	1	1	0	1	5	1	2	1	3	0	2
64	19	0	42	43	1	1	0	0	0	0	0	0	0	4	3	1	1	0	3	0	3
65	16	0	43	43	0	0	1	0	1	1	0	0	0	2	3	1	1	0	3	0	2
67	82	0	20	20	0	1	0	0	0	1	1	0	0	0	3	1	1	0	3	0	2
75	44	1	33	33	0	1	0	0	0	1	1	0	0	0	3	1	1	0	3	0	1
78	19	0	43	53	1	1	1	0	0	0	0	0	0	5	3	1	1	0	3	0	2
79	31	1	38	39	1	1	0	0	0	0	0	1	0	2	3	1	1	0	3	0	1
84	12	0	44	44	1	1	0	0	0	0	0	0	0	2	3	2	1	0	3	0	2
85	12	0	36	36	1	1	0	0	0	0	0	0	1	3	3	1	1	0	3	0	1
86	6	1	48	48	1	1	0	0	0	0	0	0	1	0	3	1	1	0	3	0	1
89	68	0	45	46	1	1	1	0	0	0	0	0	1	2	3	1	1	0	3	0	2
93	56	0	48	49	0	1	0	0	0	0	0	0	1	1	3	1	1	0	3	0	3
96	59	0	43	43	0	1	0	1	0	0	0	0	0	3	3	1	1	0	3	0	2
97	39	0	57	57	0	1	1	1	0	1	1	0	0	4	4	1	2	1	3	0	2
99	41	0	69	71	1	1	0	0	0	1	0	0	1	0	3	1	1	0	3	0	1
104	64	1	26	56	1	1	0	0	1	0	0	0	1	0	2	2	1	0	3	0	1
106	43	0	55	55	0	1	0	0	0	1	0	0	0	0	4	1	2	1	3	0	2
107	26	1	25	41	0	1	1	0	0	0	0	0	1	0	3	1	1	0	3	0	1
115	53	0	52	52	1	1	1	0	0	0	0	0	0	1	3	1	1	0	3	0	2
116	55	0	44	44	0	1	0	0	0	0	0	0	0	1	3	2	1	0	3	0	2
118	33	0	43	43	1	1	0	1	0	0	0	0	1	2	4	1	2	1	3	0	2
119	19	0	53	53	0	1	0	1	1	1	1	0	0	1	4	1	2	1	3	0	2
123	58	1	40	41	0	1	0	0	0	0	0	1	1	1	3	1	1	0	3	0	2
124	12	0	64	64	1	1	0	0	0	0	0	0	0	4	4	1	2	1	3	0	2
125	28	0	47	47	1	1	0	1	0	0	0	0	0	1	3	1	1	0	3	0	1
135	19	0	52	52	0	1	0	1	0	1	1	0	0	1	3	2	1	0	3	0	2
142	42	0	46	46	0	1	0	0	0	0	0	0	0	3	3	2	1	0	3	0	2
147	47	0	51	51	0	1	0	0	1	1	1	0	0	1	3	1	1	0	3	0	2
153	17	0	41	41	0	1	1	0	0	1	1	0	0	1	3	1	1	0	3	0	2
175	25	0	76	76	1	1	1	1	1	0	0	0	0	1	3	1	1	0	3	0	2
178	29	0	41	41	0	1	1	0	0	0	0	0	0	2	3	1	1	0	3	0	3
179	13	0	67	67	1	1	0	1	0	0	0	0	1	0	4	1	2	1	3	0	3
183	14	0	48	48	0	1	1	0	0	0	0	0	0	1	4	1	2	1	3	0	3
185	12	0	36	38	1	1	0	0	0	0	0	0	1	5	4	1	2	1	3	1	2
186	72	1	25	27	1	1	0	0	0	0	0	1	1	1	3	1	1	0	3	0	3
188	65	0	20	26	0	1	0	0	0	0	0	0	0	1	2	1	1	0	3	0	1
189	51	0	27	27	1	1	0	0	0	0	0	0	1	1	3	1	1	0	3	0	3
190	20	1	57	57	1	1	1	1	0	0	0	0	0	1	3	1	1	0	3	0	1
191	19	0	44	44	1	1	0	0	0	0	0	0	0	4	3	1	1	0	3	0	2
193	6	1	55	55	0	1	0	0	0	0	0	0	0	1	3	1	1	0	3	0	1
194	5	1	46	58	1	1	1	0	0	0	0	1	1	3	2	1	1	0	3	0	1
198	12	0	29	30	1	1	1	0	0	0	0	0	0	3	3	1	1	0	3	0	3
209	16	0	41	42	1	1	0	0	0	0	0	0	1	1	4	1	2	1	3	0	3
213	13	0	52	52	1	1	0	1	0	0	0	0	0	0	4	1	2	1	3	0	3
216	12	0	37	37	0	1	0	0	0	0	0	0	0	0	2	1	1	0	3	0	3
220	40	0	53	53	1	1	0	0	0	0	0	0	0	1	3	1	1	0	3	0	3
223	34	0	22	22	0	1	0	0	0	0	0	0	0	1	3	1	1	0	3	0	3
224	40	0	46	46	0	1	0	0	0	1	0	0	0	1	3	1	1	0	3	0	1
230	39	0	56	56	1	1	1	0	0	0	0	0	0	1	3	1	1	0	3	0	1
238	38	0	43	43	1	1	1	0	0	1	1	1	0	1	3	1	1	0	3	0	3
244	38	0	42	42	0	1	0	0	0	0	0	0	0	1	3	1	1	0	3	0	3
245	38	0	55	57	0	1	1	0	0	1	1	0	0	1	3	1	1	0	3	0	3
248	37	0	65	65	0	1	1	0	0	1	0	0	0	1	3	1	1	0	3	0	1
262	36	0	54	54	1	1	1	0	0	0	0	0	0	1	3	1	1	0	3	0	3
264	37	0	32	37	0	1	0	0	0	1	0	0	0	1	3	1	1	0	3	0	2
270	36	0	54	55	0	1	1	0	0	1	1	0	0	1	3	1	1	0	3	0	3
271	36	0	47	47	0	1	0	0	0	1	1	0	0	1	3	1	1	0	3	0	1
272	36	0	65	65	0	1	0	0	0	1	0	0	0	1	3	1	1	0	3	0	3
275	36	0	50	50	0	1	0	0	0	0	0	0	0	1	3	1	1	0	3	0	2
281	36	0	50	50	1	1	0	0	0	0	0	0	0	1	3	1	1	0	3	0	3
282	35	0	41	41	0	1	1	0	0	1	1	0	0	1	3	1	1	0	3	1	3
284	36	0	52	53	1	1	0	0	0	0	0	0	0	2	3	1	1	0	3	0	3
289	34	0	66	66	0	1	1	0	0	1	1	0	0	1	3	1	1	0	3	1	1
290	34	0	31	31	0	1	1	0	0	1	0	0	0	1	3	1	1	0	3	0	1
293	34	0	57	57	1	1	0	1	0	0	0	0	0	1	3	1	1	0	3	0	1
295	34	0	39	46	1	1	0	0	0	0	0	0	0	1	3	1	1	0	3	0	1
302	34	0	28	29	1	1	0	0	0	0	0	0	0	1	3	1	1	0	3	0	1
305	45	0	32	32	0	1	1	0	0	0	1	0	0	1	3	1	1	0	3	0	3
308	33	0	45	45	1	1	1	0	0	0	0	0	0	1	3	1	1	0	3	0	1
315	33	0	56	56	0	1	0	0	0	1	1	0	0	1	3	1	1	0	3	0	1
317	32	0	30	30	1	1	0	0	0	0	0	0	0	1	3	1	1	0	3	0	1
319	32	0	46	46	1	1	1	1	0	0	0	0	0	1	3	1	1	0	3	0	3
320	32	0	53	53	1	1	1	0	0	0	0	0	0	1	3	1	1	0	3	1	1
324	32	0	56	56	1	1	1	0	0	0	0	1	0	1	3	1	1	0	3	0	1
328	31	0	40	41	0	1	0	0	0	1	1	0	0	2	3	1	1	0	3	0	1
330	32	0	38	39	1	1	0	0	0	0	1	0	0	1	3	1	1	0	3	0	1
337	31	0	59	59	0	1	1	1	0	1	0	0	0	1	3	1	1	0	3	1	1
338	35	0	23	23	0	1	0	0	0	0	0	0	0	1	3	1	1	0	3	0	1
343	30	0	35	35	0	1	0	0	0	0	0	0	0	1	3	1	1	0	3	0	1
346	30	0	46	46	0	1	1	1	0	1	1	0	0	1	3	1	1	0	3	0	1
348	30	0	47	47	1	1	0	0	0	0	0	0	0	1	3	1	1	0	3	0	3
353	31	0	64	64	0	1	1	1	0	1	1	0	0	1	3	1	1	0	3	0	1
356	31	0	43	43	1	1	0	0	0	0	0	0	0	1	3	1	1	0	3	0	1
357	30	0	56	56	1	1	0	0	0	0	0	0	0	1	3	1	1	0	3	0	1
361	29	0	50	50	1	1	0	0	0	0	0	0	0	1	3	1	1	0	3	0	1
364	30	0	50	50	1	1	1	1	0	1	0	0	0	1	3	1	1	0	3	0	1
365	28	0	43	43	0	1	1	1	0	1	1	0	0	1	3	1	1	0	3	0	1
372	28	0	63	63	0	1	1	0	0	1	1	0	0	1	3	1	1	0	3	0	1
373	28	0	46	46	0	1	1	1	0	1	0	0	0	1	3	1	1	0	3	0	1
443	12	0	33	33	0	0	0	0	0	1	1	0	0	2	2	1	1	0	3	0	3
444	12	0	39	39	1	1	1	0	0	0	0	0	0	2	3	1	1	0	3	0	3
446	12	0	48	48	1	1	1	0	0	0	0	0	0	0	3	1	1	0	3	1	3
448	12	0	51	51	0	1	0	0	0	1	1	0	0	0	3	1	1	0	3	0	2
20	17	0	47	54	1	1	1	0	1	0	0	0	0	1	3	1	1	0	4	1	1
30	64	0	59	59	1	1	0	0	0	0	0	0	0	2	3	1	1	0	4	0	1
31	28	0	24	35	1	1	0	0	0	0	0	0	0	1	2	1	1	0	4	0	1
66	75	0	58	58	0	1	0	0	0	0	0	0	0	0	3	1	1	0	4	0	2
72	68	0	51	51	0	1	1	1	0	1	0	0	0	0	3	1	1	0	4	0	2
73	66	0	40	40	1	1	0	0	0	0	0	0	0	0	3	1	1	0	4	0	1
76	29	0	49	49	1	1	0	0	0	0	0	0	0	0	3	2	1	0	4	0	2
219	12	0	28	38	1	1	0	0	0	0	0	0	0	0	2	1	1	0	4	0	3
222	24	0	71	71	0	1	0	0	0	0	0	0	0	1	3	1	1	0	4	0	3
236	39	0	32	32	0	1	1	0	0	0	0	0	0	4	3	1	1	0	4	0	3
301	41	0	49	49	0	1	1	0	0	1	1	0	0	1	3	1	1	0	4	0	1
303	34	0	42	42	1	1	1	0	0	0	0	0	0	1	3	1	1	0	4	0	1

## Sheet: Hemorrhagic-Type
Supplementary Table 5. The original data of 216 adult patients with hemorrhagic-type moyamoya disease.
ID	Time	Status	Age_at_first_symptom	Age_at_baseline	Gender	Han_Ethnicity	Hypertension	Diabetes_mellitus	Hyperlipidemia	Active_smoking	Alcohol_consumption	Family_history_of_MMD	Past_history_of_stroke_or_TIA	mRS_score	Suzuki_stage	Type	Collateral_circulation	PCA_involvement	Clinical_manifestation	Intracranial_aneurysm	Treatment
25	23	0	46	46	0	1	0	1	1	1	0	0	0	2	4	1	2	1	5	0	1
35	84	1	24	26	1	1	0	0	0	0	0	0	0	1	3	1	1	0	5	0	1
36	62	0	34	34	1	1	0	0	0	0	0	0	0	1	2	1	1	0	5	0	1
38	83	0	47	47	1	1	0	0	0	0	0	0	1	1	4	1	2	1	5	0	3
39	16	0	46	46	1	1	0	0	0	0	0	0	1	1	4	1	2	1	5	0	1
40	56	1	38	39	0	1	0	0	1	0	0	0	0	2	1	1	0	0	5	0	1
42	41	0	38	41	1	1	1	0	0	0	0	0	0	5	3	1	1	0	5	0	1
44	45	0	47	47	1	1	0	0	0	0	0	0	0	5	3	1	1	0	5	0	1
45	12	0	50	50	0	1	0	0	0	0	0	0	0	4	3	1	1	0	5	0	1
47	74	1	46	46	1	1	1	0	0	0	0	0	1	1	3	1	1	0	5	0	1
51	83	0	36	36	0	1	0	0	0	1	0	0	0	0	3	1	1	0	5	0	1
52	74	1	45	49	0	1	1	0	1	1	1	1	0	2	3	1	1	0	5	0	1
53	43	0	50	50	0	1	1	0	0	0	1	0	0	0	3	2	1	0	5	0	1
55	40	0	60	60	1	1	1	0	0	0	0	0	0	0	3	1	1	0	5	0	1
56	30	0	66	66	0	1	1	0	1	0	0	0	0	1	3	2	1	0	5	0	1
57	25	1	45	45	1	1	0	1	0	0	0	1	0	4	3	1	1	0	5	0	1
59	21	0	51	51	0	1	0	0	0	1	1	0	0	3	3	1	1	0	5	0	1
60	12	0	53	53	0	1	0	0	0	1	1	0	0	0	4	2	2	1	5	1	1
61	12	0	45	45	1	1	1	0	1	0	0	0	0	1	1	1	0	0	5	0	1
62	23	0	36	36	0	1	0	0	0	0	0	0	0	2	4	1	2	1	5	1	1
83	12	0	51	51	0	1	1	0	0	0	0	0	0	1	3	1	1	0	5	0	1
88	49	0	56	58	0	1	1	0	0	1	1	0	1	0	3	1	1	0	5	0	1
92	48	0	63	63	0	1	0	0	0	0	0	0	0	1	3	2	1	0	5	0	1
94	56	0	46	46	0	1	1	0	1	1	1	0	0	1	3	2	1	0	5	0	3
95	60	1	45	46	0	1	0	0	0	0	0	0	0	2	3	1	1	0	5	1	1
101	14	0	46	46	0	1	1	1	0	0	0	0	0	0	3	2	1	0	5	0	3
103	25	0	55	55	1	1	0	0	0	0	0	0	0	0	3	1	1	0	5	0	1
114	55	0	56	56	1	1	1	0	0	0	0	0	0	0	4	1	2	1	5	0	1
117	12	0	30	30	1	1	1	0	0	0	0	0	0	1	3	2	1	0	5	0	3
120	45	0	44	46	1	1	0	0	0	0	0	0	0	1	3	2	1	0	5	0	3
121	23	0	49	50	1	1	0	0	0	0	0	1	0	2	3	1	1	0	5	1	1
129	30	0	53	53	1	1	0	0	0	0	0	0	0	2	3	1	1	0	5	0	1
134	64	0	41	41	1	1	0	0	0	0	0	0	0	2	3	2	1	0	5	0	3
138	32	0	43	43	1	1	0	0	0	0	0	0	0	5	3	1	1	0	5	1	3
144	52	1	47	47	1	1	1	1	0	0	0	0	0	3	3	1	1	0	5	0	1
145	27	0	51	51	0	1	1	0	0	1	0	0	0	0	3	1	1	0	5	1	1
149	49	0	47	47	1	1	0	0	0	0	0	0	0	1	5	1	2	1	5	0	3
150	13	0	35	35	0	1	0	0	0	1	1	0	0	1	3	1	1	0	5	0	1
155	54	1	40	40	1	1	0	0	0	0	0	0	1	1	4	1	2	1	5	0	1
156	51	0	48	48	1	1	0	0	0	0	0	0	1	5	3	1	1	0	5	0	3
158	26	0	40	40	0	1	0	0	0	1	0	0	0	0	3	2	1	0	5	0	3
160	41	0	31	31	1	1	0	0	0	0	0	0	0	5	3	1	1	0	5	0	1
164	15	0	48	48	1	1	0	0	0	0	0	0	0	4	5	1	2	1	5	1	1
165	61	0	49	49	1	1	0	0	0	0	0	0	0	1	3	2	1	0	5	0	1
166	42	1	48	48	1	1	0	0	0	0	0	0	0	3	3	1	1	0	5	0	1
168	20	0	42	42	1	1	0	0	0	0	0	0	0	5	3	1	1	0	5	0	1
169	13	0	55	55	1	1	0	1	0	0	0	0	1	1	4	1	2	1	5	0	3
172	48	0	52	52	1	1	0	0	0	0	0	0	0	2	3	2	1	0	5	0	1
173	29	0	47	47	0	1	0	0	0	0	0	0	0	1	4	1	2	1	5	0	1
176	32	0	43	43	0	1	1	1	0	0	0	1	0	2	5	1	2	1	5	0	3
177	30	0	48	48	1	1	0	0	0	0	0	0	0	3	5	1	2	1	5	0	1
180	21	0	29	31	1	1	0	0	0	0	0	0	0	0	5	1	2	1	5	0	3
181	19	0	38	38	1	1	0	0	0	0	0	0	0	1	3	1	1	0	5	0	1
184	12	0	26	26	1	1	0	0	0	0	0	0	0	5	5	1	2	1	5	0	1
201	37	0	39	39	0	1	0	0	0	0	0	0	0	3	3	1	1	0	5	0	3
215	12	0	54	54	1	1	0	0	0	0	0	0	0	1	3	1	1	0	5	0	3
229	39	1	52	52	0	1	0	0	0	1	1	0	0	1	3	1	1	0	5	0	1
231	38	0	59	59	0	1	1	0	0	1	0	0	0	1	3	1	1	0	5	0	3
240	38	0	42	42	0	1	0	0	0	1	1	0	0	1	3	1	1	0	5	0	1
247	38	1	36	37	0	1	0	0	0	0	0	1	0	1	3	1	1	0	5	0	3
249	12	0	46	46	0	1	0	0	0	1	1	0	0	1	3	1	1	0	5	0	3
252	37	0	35	35	0	1	1	0	0	0	0	0	0	1	3	1	1	0	5	0	1
256	42	0	47	47	1	1	0	0	0	0	0	0	0	1	3	1	1	0	5	0	1
258	37	0	44	44	1	1	0	0	0	0	0	0	0	1	3	1	1	0	5	0	1
260	37	0	63	63	0	1	0	0	0	1	1	0	0	1	3	1	1	0	5	0	1
266	37	0	44	44	0	1	0	0	0	0	0	0	0	1	3	1	1	0	5	0	1
267	37	0	48	48	1	1	1	0	0	0	0	0	0	1	3	1	1	0	5	1	1
277	36	0	38	38	0	1	1	0	0	0	0	0	0	2	3	1	1	0	5	0	1
288	47	0	44	44	1	1	0	0	0	0	0	0	0	1	3	1	1	0	5	0	3
291	34	0	69	69	0	1	1	0	0	0	0	0	0	1	3	1	1	0	5	0	1
292	12	0	44	44	1	1	0	0	0	0	0	0	0	1	3	1	1	0	5	0	1
294	34	0	48	48	0	1	0	0	0	0	0	0	0	1	3	1	1	0	5	0	1
298	42	0	47	47	1	1	1	0	0	0	0	0	0	1	3	1	1	0	5	0	1
307	33	0	70	70	0	1	1	0	0	1	1	0	0	1	3	1	1	0	5	1	3
310	34	0	56	56	0	1	1	0	0	1	1	0	0	1	3	1	1	0	5	0	3
311	32	1	53	53	0	1	0	0	0	0	1	0	1	1	3	1	1	0	5	0	1
316	33	0	40	40	0	1	0	0	0	0	0	0	0	1	3	1	1	0	5	0	3
318	32	0	55	55	1	1	1	0	0	0	0	0	0	1	3	1	1	0	5	0	3
323	32	0	56	56	1	1	0	0	0	0	0	0	0	1	3	1	1	0	5	0	1
325	33	0	68	68	1	1	0	0	0	0	0	0	0	1	3	1	1	0	5	0	1
326	32	0	46	46	1	1	1	0	0	1	0	0	0	1	3	1	1	0	5	0	1
327	31	0	52	52	0	1	0	0	0	0	0	0	0	1	3	1	1	0	5	0	1
334	31	0	35	35	1	0	0	0	1	1	0	0	0	1	3	1	1	0	5	0	1
345	30	0	49	49	0	1	0	0	0	1	0	0	0	1	3	1	1	0	5	0	1
349	30	0	59	59	0	1	0	0	0	1	1	0	0	1	3	1	1	0	5	0	1
350	30	0	60	60	1	1	1	0	0	0	0	0	0	1	3	1	1	0	5	0	3
355	29	0	54	54	0	1	1	0	0	1	1	0	0	1	3	1	1	0	5	1	1
359	29	0	53	54	1	1	0	0	0	0	0	0	0	1	3	1	1	0	5	0	3
362	29	0	54	54	1	1	1	0	0	0	0	0	0	1	3	1	1	0	5	0	1
363	29	0	29	29	0	1	1	1	0	0	0	0	0	1	3	1	1	0	5	0	3
369	28	0	55	55	0	1	0	0	0	1	1	0	0	1	3	1	1	0	5	0	1
377	60	0	39	39	1	1	0	0	0	1	1	0	0	1	3	1	1	0	5	0	1
378	38	0	44	44	0	1	0	0	0	0	0	0	0	1	3	1	1	0	5	1	3
379	31	0	54	54	0	1	0	0	0	0	0	0	0	1	4	1	2	1	5	0	1
380	23	1	26	27	0	1	0	0	0	0	0	1	0	1	2	1	1	0	5	0	1
382	13	0	56	56	1	1	0	0	0	1	1	0	0	1	4	1	2	1	5	0	1
383	12	0	50	50	1	1	0	0	0	1	0	0	0	1	3	1	1	0	5	0	1
384	12	0	52	52	0	1	0	0	0	0	0	0	0	1	2	1	1	0	5	0	1
385	70	0	51	51	1	1	0	0	0	1	1	0	0	2	3	1	1	0	5	0	1
388	57	0	58	58	0	1	0	0	0	0	0	0	0	1	3	1	1	0	5	0	1
389	48	0	45	45	0	1	1	0	0	0	0	0	0	1	3	1	1	0	5	0	3
391	41	0	66	66	1	1	1	0	1	1	0	0	0	1	4	1	2	1	5	0	1
392	40	0	45	48	0	1	0	0	1	0	0	0	0	2	3	1	1	0	5	0	1
393	45	0	67	67	1	1	0	0	0	1	1	0	0	1	4	1	2	1	5	0	1
394	42	0	52	52	0	1	0	0	1	0	0	0	0	1	3	1	1	0	5	0	1
395	37	0	50	50	1	1	0	0	0	1	1	0	0	1	3	1	1	0	5	0	1
396	35	0	36	36	0	1	0	1	0	0	0	0	0	1	3	1	1	0	5	0	3
397	37	0	48	48	1	1	1	0	1	1	1	0	0	2	3	1	1	0	5	0	1
402	30	0	38	38	1	1	0	0	1	0	0	0	0	2	3	1	1	0	5	0	3
404	34	0	55	55	0	1	0	0	0	0	0	0	0	1	4	1	2	1	5	0	1
405	25	0	44	44	0	1	0	0	0	0	0	0	0	1	4	1	2	1	5	0	1
411	19	0	52	53	0	1	0	0	0	0	0	0	0	1	3	1	1	0	5	1	1
412	20	0	45	45	1	1	0	1	1	1	0	0	0	1	3	1	1	0	5	0	1
413	16	0	53	53	0	1	0	0	0	0	0	0	0	1	4	1	2	1	5	0	1
414	12	0	49	49	0	1	0	0	0	0	0	0	0	1	4	1	2	1	5	0	1
415	12	0	59	59	1	1	0	0	0	1	1	0	0	1	3	1	1	0	5	0	1
417	12	0	58	60	0	1	0	0	0	0	0	0	0	1	3	1	1	0	5	0	1
418	12	0	49	49	1	1	1	0	0	0	1	0	0	2	4	1	2	1	5	0	3
421	70	0	51	51	1	1	0	0	0	1	1	0	0	1	2	1	1	0	5	0	1
422	63	0	35	35	0	1	0	0	0	0	0	0	0	1	3	1	1	0	5	0	3
424	53	0	44	44	1	1	0	0	0	0	0	0	0	1	4	1	2	1	5	0	1
425	52	1	20	20	0	1	0	0	0	0	0	1	0	1	3	1	1	0	5	0	1
426	51	0	45	45	0	1	0	0	0	0	0	0	0	1	3	1	1	0	5	0	1
427	44	0	40	40	0	1	1	0	0	0	0	0	0	1	3	1	1	0	5	0	1
428	38	0	56	56	0	1	1	1	1	0	0	0	0	2	3	1	1	0	5	0	1
429	32	0	48	48	1	1	1	0	1	1	1	0	0	1	3	1	1	0	5	0	1
431	23	0	47	47	0	1	0	0	0	0	0	0	0	2	5	1	2	1	5	0	1
432	18	0	58	58	1	1	0	0	0	1	0	0	0	2	1	1	0	0	5	0	1
434	14	0	47	47	1	1	0	0	0	1	1	0	0	1	4	1	2	1	5	0	1
435	14	0	50	50	0	1	0	0	0	0	0	0	0	1	3	1	1	0	5	0	1
436	12	0	49	49	0	1	0	0	1	0	0	0	0	2	3	1	1	0	5	0	1
438	13	0	41	41	1	1	0	0	0	0	0	0	0	1	3	1	1	0	5	1	1
439	14	0	46	46	0	1	0	0	0	0	0	0	0	2	4	1	2	1	5	0	1
440	73	1	36	36	0	1	0	0	0	0	0	0	0	2	3	2	1	0	5	0	1
441	48	0	48	48	1	1	0	0	0	0	0	0	0	2	1	2	0	0	5	0	1
442	49	1	52	52	1	1	0	0	0	0	0	1	0	1	3	1	1	0	5	1	1
445	48	1	43	43	1	1	0	0	0	0	0	0	1	3	4	1	2	1	5	0	1
447	12	0	49	49	1	1	0	0	0	0	0	0	0	2	3	1	1	0	5	0	1
449	39	1	58	58	0	1	1	0	0	0	0	0	1	0	3	1	1	0	5	1	1
450	25	1	36	36	0	1	0	0	0	0	0	0	0	4	5	1	2	1	5	0	1
37	25	0	36	36	1	1	0	0	0	0	0	0	0	1	3	2	1	0	6	0	1
41	65	0	43	43	1	1	0	0	0	0	0	0	0	2	3	1	1	0	6	1	1
43	12	0	57	57	1	1	1	1	0	0	0	0	0	5	1	1	0	0	6	1	1
46	64	0	51	51	1	1	0	0	1	0	0	0	0	5	3	1	1	0	6	0	1
48	73	0	24	24	1	1	0	1	0	0	0	0	0	1	3	2	1	0	6	0	1
49	31	1	35	35	1	1	1	1	0	0	0	0	0	0	3	1	1	0	6	0	1
50	36	0	56	56	1	1	1	0	1	0	0	0	0	0	3	2	1	0	6	1	1
54	47	0	58	58	0	1	0	0	0	1	1	0	0	0	4	2	2	1	6	0	1
58	22	1	54	54	1	1	1	1	0	0	0	0	0	1	3	1	1	0	6	1	1
77	25	0	68	68	1	1	0	0	0	0	0	0	0	5	3	1	1	0	6	1	3
90	27	0	41	41	0	1	0	0	0	1	0	0	0	0	2	1	1	0	6	0	3
91	48	0	43	43	1	1	0	0	0	0	0	0	0	1	4	1	2	1	6	0	1
105	74	1	36	36	1	1	0	0	0	0	0	0	0	0	3	1	1	0	6	0	1
113	21	0	55	55	1	1	1	0	0	0	0	0	0	3	3	1	1	0	6	1	1
131	25	0	43	43	0	1	0	0	0	1	0	0	0	1	3	2	1	0	6	1	1
141	15	0	63	63	1	1	1	0	0	0	0	0	0	2	3	2	1	0	6	0	1
157	24	0	31	31	1	0	0	1	0	0	0	0	0	2	3	2	1	0	6	0	3
171	21	0	36	36	0	1	0	0	0	0	0	0	1	1	5	1	2	1	6	1	3
182	16	0	34	35	0	1	0	0	0	0	0	0	0	1	4	1	2	1	6	1	1
196	75	1	43	43	1	1	0	0	0	0	0	0	1	5	3	1	1	0	6	0	1
197	66	0	22	22	1	1	0	0	0	0	0	0	0	4	3	1	1	0	6	0	1
200	47	0	45	45	1	1	0	0	0	0	0	0	0	4	3	1	1	0	6	0	3
203	26	0	47	47	1	1	0	0	0	0	0	0	0	4	3	1	1	0	6	0	3
212	13	0	34	34	1	1	0	0	0	0	0	0	1	2	4	1	2	1	6	0	3
214	8	1	53	53	0	1	0	0	0	0	0	0	0	1	3	1	1	0	6	0	3
221	48	0	34	35	1	1	0	0	0	0	0	0	0	0	3	1	1	0	6	0	3
225	36	0	64	64	0	1	0	0	0	0	0	0	0	0	3	1	1	0	6	0	1
226	39	0	53	53	0	1	0	0	0	1	1	0	0	1	3	1	1	0	6	0	1
227	40	0	40	40	0	1	1	1	0	1	0	0	0	1	3	1	1	0	6	0	1
233	38	0	63	63	0	1	1	0	0	1	1	0	0	1	3	1	1	0	6	0	1
234	39	0	62	62	0	1	1	0	0	1	0	0	0	1	3	1	1	0	6	0	1
235	39	0	49	49	1	1	1	1	0	0	0	0	0	1	3	1	1	0	6	0	3
237	39	0	52	52	0	1	1	0	0	0	0	0	0	1	3	1	1	0	6	0	3
239	38	1	45	45	1	1	1	0	0	1	0	0	0	1	3	1	1	0	6	1	1
241	38	0	45	45	0	1	0	0	0	0	0	0	0	1	3	1	1	0	6	0	1
242	37	0	50	50	1	1	0	0	0	0	0	0	0	2	3	1	1	0	6	0	1
243	41	0	59	59	1	1	0	0	0	0	0	0	0	1	3	1	1	0	6	0	1
250	37	0	62	62	1	1	1	0	0	1	0	0	0	1	3	1	1	0	6	0	1
251	37	0	59	59	1	1	0	0	0	0	0	0	0	2	3	1	1	0	6	0	3
257	37	0	38	38	0	1	1	0	0	1	1	0	0	1	3	1	1	0	6	0	3
259	37	0	52	52	0	1	1	0	0	0	0	0	0	1	3	1	1	0	6	0	3
265	36	0	49	49	0	1	0	0	0	0	1	0	0	1	3	1	1	0	6	0	1
268	36	0	66	66	1	1	1	0	0	0	0	0	0	1	3	1	1	0	6	0	1
273	36	0	56	56	1	1	1	0	0	0	0	0	0	1	3	1	1	0	6	1	1
274	37	0	53	53	0	1	1	1	0	0	1	0	0	1	3	1	1	0	6	0	1
276	36	0	51	51	1	1	0	1	0	1	1	0	0	1	3	1	1	0	6	0	1
278	36	0	56	56	0	1	1	1	0	1	1	0	0	1	3	1	1	0	6	0	1
280	35	0	44	44	0	1	0	0	0	0	0	0	0	1	3	1	1	0	6	0	1
287	35	0	50	50	1	1	0	0	0	1	0	0	0	2	3	1	1	0	6	0	3
296	34	0	46	46	0	1	0	0	0	0	1	0	0	1	3	1	1	0	6	0	1
299	33	0	54	54	0	1	0	0	0	0	0	0	0	1	3	1	1	0	6	0	1
300	33	0	52	52	0	1	0	0	0	1	1	0	0	1	3	1	1	0	6	0	1
304	34	1	49	50	0	1	0	0	0	1	0	0	0	1	3	1	1	0	6	0	1
309	33	0	51	51	0	0	1	0	0	0	0	0	0	1	3	1	1	0	6	0	1
312	32	0	64	64	0	1	0	0	0	1	1	1	0	1	3	1	1	0	6	0	3
313	32	0	59	59	1	1	1	0	0	0	0	0	0	1	3	1	1	0	6	1	1
314	32	0	60	60	1	1	0	0	0	1	0	0	0	1	3	1	1	0	6	0	1
332	31	0	52	52	0	1	1	0	0	1	0	0	0	1	3	1	1	0	6	1	3
335	31	0	57	57	1	1	1	0	0	1	0	0	0	2	3	1	1	0	6	1	3
336	31	0	41	41	1	1	0	0	0	0	0	0	0	1	3	1	1	0	6	0	1
340	30	0	58	62	0	1	0	0	0	1	1	0	0	1	3	1	1	0	6	0	3
341	30	0	69	69	0	1	0	1	0	1	1	0	0	1	3	1	1	0	6	0	1
344	30	0	72	72	1	1	1	0	0	0	0	0	0	2	3	1	1	0	6	0	3
354	29	0	39	39	1	1	1	0	0	1	0	0	0	1	3	1	1	0	6	1	1
358	29	0	76	76	0	1	0	0	0	1	0	0	0	1	3	1	1	0	6	0	3
366	29	0	55	55	1	1	1	0	0	1	0	0	0	1	3	1	1	0	6	0	1
367	28	1	60	60	0	1	0	0	0	1	1	0	1	1	3	1	1	0	6	0	3
368	28	0	49	49	1	1	0	0	0	0	0	0	0	1	3	1	1	0	6	1	1
370	29	0	71	71	1	1	1	0	0	1	0	0	0	1	3	1	1	0	6	0	1
371	28	0	61	61	0	1	1	0	0	1	1	0	0	1	3	1	1	0	6	0	1
386	70	0	39	39	0	1	0	0	0	0	0	0	0	2	3	1	1	0	6	1	1
400	36	0	63	63	0	1	1	0	1	0	0	0	0	2	4	1	2	1	6	0	1
401	29	0	45	45	0	1	0	0	0	0	0	0	0	2	3	1	1	0	6	1	1
419	12	0	58	58	1	1	0	0	0	0	0	0	0	1	3	1	1	0	6	0	1
423	59	0	50	50	0	1	0	0	0	0	0	0	0	1	6	1	0	1	6	0	1
430	31	0	58	58	0	1	1	0	1	0	0	0	0	2	3	1	1	0	6	0	1
